# Supplementary material for: The multiformity of antennal chaetae in Troglopedetes Joseph, 1872 (Collembola, Paronellidae, Troglopedetinae), with descriptions of two new species from Thailand
Source: Zookeys. 2020 Nov 6;987:1–40. doi: 10.3897/zookeys.987.54234 (PMC7666072; doi:10.3897/zookeys.987.54234)
Supplement: XML Treatment for Troglopedetes [file zookeys.987.54234-treatment1.xml]

<!DOCTYPE tp:taxon-treatment
  PUBLIC "-//TaxonX//DTD Taxonomic Treatment Publishing DTD v0 20100105//EN" "tax-treatment-NSO.dtd">
<tp:taxon-treatment xmlns:tp="http://www.plazi.org/taxpub"><tp:treatment-meta><kwd-group><label>Taxon classification</label><kwd><named-content xmlns:xlink="http://www.w3.org/1999/xlink" content-type="kingdom">Animalia</named-content></kwd><kwd><named-content xmlns:xlink="http://www.w3.org/1999/xlink" content-type="order">Entomobryomorpha</named-content></kwd><kwd><named-content xmlns:xlink="http://www.w3.org/1999/xlink" content-type="family">Paronellidae</named-content></kwd></kwd-group><mixed-citation publication-type="journal"><person-group><name><surname>Jantarit</surname><given-names>Sopark</given-names></name><name><surname>Surakhamhaeng</surname><given-names>Katthaleeya</given-names></name><name><surname>Deharveng</surname><given-names>Louis</given-names></name></person-group><article-title>The multiformity of antennal chaetae in <italic><tp:taxon-name><tp:taxon-name-part taxon-name-part-type="genus" reg="Troglopedetes">Troglopedetes</tp:taxon-name-part></tp:taxon-name></italic> Joseph, 1872 (<tp:taxon-name><tp:taxon-name-part taxon-name-part-type="order">Collembola</tp:taxon-name-part></tp:taxon-name>, <tp:taxon-name><tp:taxon-name-part taxon-name-part-type="family">Paronellidae</tp:taxon-name-part></tp:taxon-name>, <tp:taxon-name><tp:taxon-name-part taxon-name-part-type="subfamily">Troglopedetinae</tp:taxon-name-part></tp:taxon-name>), with descriptions of two new species from Thailand</article-title><source>Zookeys</source><day>06</day><month>11</month><year>2020</year><volume>987</volume><fpage>1</fpage><lpage>40</lpage><pub-id pub-id-type="doi">10.3897/zookeys.987.54234</pub-id></mixed-citation></tp:treatment-meta><tp:nomenclature><label>Genus</label><tp:taxon-name><object-id xmlns:xlink="http://www.w3.org/1999/xlink" content-type="arpha" xlink:type="simple">0627F221-7107-5480-88C9-42134750675E</object-id>
                <tp:taxon-name-part taxon-name-part-type="genus" reg="Troglopedetes">Troglopedetes</tp:taxon-name-part>
              </tp:taxon-name><tp:taxon-authority>Joseph, 1872</tp:taxon-authority></tp:nomenclature><tp:treatment-sec sec-type="type species" id="SECID0EILAE"><title>Type species.</title><p><italic><tp:taxon-name><tp:taxon-name-part taxon-name-part-type="genus" reg="Troglopedetes">Troglopedetes</tp:taxon-name-part> <tp:taxon-name-part taxon-name-part-type="species" reg="albus">albus</tp:taxon-name-part></tp:taxon-name></italic> Joseph, 1872</p><p>Medium sized <tp:taxon-name><tp:taxon-name-part taxon-name-part-type="family">Paronellidae</tp:taxon-name-part></tp:taxon-name>. Body colour white, sometimes with light orange to red pigment dots. Eyes per side 0–3. Scales present on antenna, head, body and ventral side of furca, absent on ventral tube and legs. Pseudopores on tergites arranged as 1, 1/1, 1, 1, 1 by half tergite from <abbrev xmlns:xlink="http://www.w3.org/1999/xlink" xlink:title="thoracic segment" id="ABBRID0EAMAE" xlink:type="simple">Th</abbrev>. II to <abbrev xmlns:xlink="http://www.w3.org/1999/xlink" xlink:title="abdominal segment" id="ABBRID0EEMAE" xlink:type="simple">Abd</abbrev>. IV, with a row of 4+4 pseudopores behind the posterior row of chaetae of <abbrev xmlns:xlink="http://www.w3.org/1999/xlink" xlink:title="abdominal segment" id="ABBRID0EIMAE" xlink:type="simple">Abd</abbrev>. IV. Labial basis chaetotaxy as M1M2R(r)E(e)L1(l1)L2(l2). Presence of one or two sublobal hairs on maxillary outer lobe. Antennae of various length, composed of four segments, with <abbrev xmlns:xlink="http://www.w3.org/1999/xlink" xlink:title="antennal segment" id="ABBRID0EMMAE" xlink:type="simple">Ant</abbrev>. IV always divided into two equal or subequal sub-segments and devoid of apical bulb. Suture zone of head when visible follows divergent lines. Trichobothrial pattern 0, 0/0, 2, 3, 3. Dorsal macrochaetotaxy oligochaetotic, polychaetotic on the collar. Macrochaetae on head present as 0–7+0–7 in area dorsalis (central <abbrev xmlns:xlink="http://www.w3.org/1999/xlink" xlink:title="macrochaetae" id="ABBRID0EQMAE" xlink:type="simple">mac</abbrev>). <abbrev xmlns:xlink="http://www.w3.org/1999/xlink" xlink:title="thoracic segment" id="ABBRID0EUMAE" xlink:type="simple">Th</abbrev>. II with a compact group of 6+6 <abbrev xmlns:xlink="http://www.w3.org/1999/xlink" xlink:title="macrochaetae" id="ABBRID0EYMAE" xlink:type="simple">mac</abbrev> accompanied by 0–4+0–4 <abbrev xmlns:xlink="http://www.w3.org/1999/xlink" xlink:title="macrochaetae" id="ABBRID0E3MAE" xlink:type="simple">mac</abbrev> anteriorly. <abbrev xmlns:xlink="http://www.w3.org/1999/xlink" xlink:title="thoracic segment" id="ABBRID0EANAE" xlink:type="simple">Th</abbrev>. III with a group of 3+3 <abbrev xmlns:xlink="http://www.w3.org/1999/xlink" xlink:title="macrochaetae" id="ABBRID0EENAE" xlink:type="simple">mac</abbrev> accompanied by 0–1+0–1 <abbrev xmlns:xlink="http://www.w3.org/1999/xlink" xlink:title="macrochaetae" id="ABBRID0EINAE" xlink:type="simple">mac</abbrev> anterior-externally. Claw with 0–2 inner teeth, a pair of lateral ones and a dorsal tooth. Dens elongated with one or two rows of spines, those on external row larger, more serrated than those on internal row. Mucro of various length, 2–16 × shorter than dens, with 3–5(6) main teeth, proximal tooth sometimes with 1–5 basal toothlets.</p></tp:treatment-sec><tp:treatment-sec sec-type="remarks" id="SECID0EMNAE"><title>Remarks.</title><p>The number and arrangement of trichobothria on <abbrev xmlns:xlink="http://www.w3.org/1999/xlink" xlink:title="abdominal segment" id="ABBRID0ESNAE" xlink:type="simple">Abd</abbrev>. IV allows clear separation of <tp:taxon-name><tp:taxon-name-part taxon-name-part-type="subfamily">Troglopedetinae</tp:taxon-name-part></tp:taxon-name> (3+3 trichobothria) from other <tp:taxon-name><tp:taxon-name-part taxon-name-part-type="family">Paronellidae</tp:taxon-name-part></tp:taxon-name> (2+2 trichobothria). Many characters are unknown for several species of <italic><tp:taxon-name><tp:taxon-name-part taxon-name-part-type="genus" reg="Troglopedetes">Troglopedetes</tp:taxon-name-part></tp:taxon-name></italic>, including its type species. Two characters complementary to those listed by Soto-Adames et al. (2014) are discussed below. A new set of characters present in <italic><tp:taxon-name><tp:taxon-name-part taxon-name-part-type="genus" reg="Troglopedetes">Troglopedetes</tp:taxon-name-part></tp:taxon-name></italic> are presented below as a result of this work.</p></tp:treatment-sec><tp:treatment-sec sec-type="Pseudopores" id="SECID0EOOAE"><title>Pseudopores.</title><p>Pseudopores are arranged on tergites as in other <tp:taxon-name><tp:taxon-name-part taxon-name-part-type="superfamily">Entomobryoidea</tp:taxon-name-part></tp:taxon-name>: 1, 1/1, 1, 1, 1 from <abbrev xmlns:xlink="http://www.w3.org/1999/xlink" xlink:title="thoracic segment" id="ABBRID0EZOAE" xlink:type="simple">Th</abbrev>. II to <abbrev xmlns:xlink="http://www.w3.org/1999/xlink" xlink:title="abdominal segment" id="ABBRID0E4OAE" xlink:type="simple">Abd</abbrev>. IV. Additionally, a row of 4+4 pseudopores is constant behind the posterior row of chaetae of <abbrev xmlns:xlink="http://www.w3.org/1999/xlink" xlink:title="abdominal segment" id="ABBRID0EBPAE" xlink:type="simple">Abd</abbrev>. IV (<xref ref-type="bibr" rid="B12">Deharveng, 1988a</xref>). These pseudopores are present in <italic><tp:taxon-name><tp:taxon-name-part taxon-name-part-type="genus" reg="Cyphoderopsis">Cyphoderopsis</tp:taxon-name-part></tp:taxon-name></italic> (<xref ref-type="bibr" rid="B26">Jantarit et al. 2013</xref>) and were reported in various number (4–10+4–10) under the name “lenticular organs” <italic>sensu</italic><xref ref-type="bibr" rid="B6">Christiansen and Bellinger (1996)</xref> in <italic><tp:taxon-name><tp:taxon-name-part taxon-name-part-type="genus" reg="Trogolaphysa">Trogolaphysa</tp:taxon-name-part></tp:taxon-name></italic> (<xref ref-type="bibr" rid="B41">Soto-Adames and Taylor 2013</xref>) and in T<italic>roglobius</italic> (<xref ref-type="bibr" rid="B7">Cipola et al. 2016</xref>). They have also been detected in <tp:taxon-name><tp:taxon-name-part taxon-name-part-type="family">Cyphoderidae</tp:taxon-name-part></tp:taxon-name> (<xref ref-type="bibr" rid="B27">Jantarit et al. 2014</xref>), but not in other families of <tp:taxon-name><tp:taxon-name-part taxon-name-part-type="superfamily">Entomobryoidea</tp:taxon-name-part></tp:taxon-name>, pointing to relatedness between the cited genera and <tp:taxon-name><tp:taxon-name-part taxon-name-part-type="family">Cyphoderidae</tp:taxon-name-part></tp:taxon-name>, which have led some Collembologists to consider <tp:taxon-name><tp:taxon-name-part taxon-name-part-type="family">Cyphoderidae</tp:taxon-name-part></tp:taxon-name> as a subfamily of <tp:taxon-name><tp:taxon-name-part taxon-name-part-type="family">Paronellidae</tp:taxon-name-part></tp:taxon-name>.</p></tp:treatment-sec><tp:treatment-sec sec-type="Macrochaetotaxy" id="SECID0EERAE"><title>Macrochaetotaxy.</title><p>Dorsal clothing of macrochaetae is clearly oligochaetotic in the <italic><tp:taxon-name><tp:taxon-name-part taxon-name-part-type="genus" reg="Troglopedetes">Troglopedetes</tp:taxon-name-part></tp:taxon-name></italic> species where it has been described. Pattern on <abbrev xmlns:xlink="http://www.w3.org/1999/xlink" xlink:title="thoracic segment" id="ABBRID0ERRAE" xlink:type="simple">Th</abbrev>. II includes a compact group of six chaetae (P3 complex of Soto-Adames et al. 2014) which is very obvious and constant. The same group, including 3–6 <abbrev xmlns:xlink="http://www.w3.org/1999/xlink" xlink:title="macrochaetae" id="ABBRID0E5RAE" xlink:type="simple">mac</abbrev>, is present in <italic><tp:taxon-name><tp:taxon-name-part taxon-name-part-type="genus" reg="Trogolaphysa">Trogolaphysa</tp:taxon-name-part></tp:taxon-name></italic> (<xref ref-type="bibr" rid="B38">Soto-Adames 2015</xref>, <xref ref-type="bibr" rid="B41">Soto-Adames and Taylor 2013</xref>), and a group of three or four <abbrev xmlns:xlink="http://www.w3.org/1999/xlink" xlink:title="macrochaetae" id="ABBRID0ERSAE" xlink:type="simple">mac</abbrev> in a line is found in <italic><tp:taxon-name><tp:taxon-name-part taxon-name-part-type="genus" reg="Cyphoderopsis">Cyphoderopsis</tp:taxon-name-part></tp:taxon-name></italic> (<xref ref-type="bibr" rid="B26">Jantarit et al. 2013</xref>). The pattern on <abbrev xmlns:xlink="http://www.w3.org/1999/xlink" xlink:title="thoracic segment" id="ABBRID0EATAE" xlink:type="simple">Th</abbrev>. III exhibits a group of three <abbrev xmlns:xlink="http://www.w3.org/1999/xlink" xlink:title="macrochaetae" id="ABBRID0EETAE" xlink:type="simple">mac</abbrev> in <italic><tp:taxon-name><tp:taxon-name-part taxon-name-part-type="genus" reg="Troglopedetes">Troglopedetes</tp:taxon-name-part></tp:taxon-name></italic> whereas <italic><tp:taxon-name><tp:taxon-name-part taxon-name-part-type="genus" reg="Trogolaphysa">Trogolaphysa</tp:taxon-name-part></tp:taxon-name></italic> shows 0–3 <abbrev xmlns:xlink="http://www.w3.org/1999/xlink" xlink:title="macrochaetae" id="ABBRID0EWTAE" xlink:type="simple">mac</abbrev> and <italic><tp:taxon-name><tp:taxon-name-part taxon-name-part-type="genus" reg="Cyphoderopsis">Cyphoderopsis</tp:taxon-name-part></tp:taxon-name></italic> has none.</p></tp:treatment-sec><tp:treatment-sec sec-type="Dental spines" id="SECID0EBUAE"><title>Dental spines.</title><p>Dens of <italic><tp:taxon-name><tp:taxon-name-part taxon-name-part-type="genus" reg="Troglopedetes">Troglopedetes</tp:taxon-name-part></tp:taxon-name></italic> is elongated with either one or two rows of spines, those of the external row larger and more serrated than those of the internal one that are rather short and smooth. Soto-Adames et al. (2014) mistakenly stated that <italic><tp:taxon-name><tp:taxon-name-part taxon-name-part-type="genus" reg="Troglopedetes">Troglopedetes</tp:taxon-name-part></tp:taxon-name></italic> has a single row of dental spines. In fact, species of the Mediterranean region, Africa, south-west and central Asia known so far have only one row of 8–45 dental spines, but all Thai species have two rows of dental spines (internal row with 9–45 spines, external one with fewer spines).</p></tp:treatment-sec><ref-list><ref id="B12"><mixed-citation xmlns:xlink="http://www.w3.org/1999/xlink" xlink:type="simple"><person-group><name name-style="western"><surname>Deharveng</surname><given-names>L</given-names></name></person-group> (<year>1988a</year>) <article-title>A new troglomorphic <tp:taxon-name><tp:taxon-name-part taxon-name-part-type="order">Collembola</tp:taxon-name-part></tp:taxon-name> from Thailand: <italic><tp:taxon-name><tp:taxon-name-part taxon-name-part-type="genus">Troglopedetes</tp:taxon-name-part> <tp:taxon-name-part taxon-name-part-type="species">fredstonei</tp:taxon-name-part></tp:taxon-name></italic>, new species (<tp:taxon-name><tp:taxon-name-part taxon-name-part-type="order">Collembola</tp:taxon-name-part></tp:taxon-name>: <tp:taxon-name><tp:taxon-name-part taxon-name-part-type="family">Paronellidae</tp:taxon-name-part></tp:taxon-name>).</article-title><source>Bishop Museum occasional papers</source><volume>30</volume>: <fpage>279</fpage>–<lpage>287</lpage>.</mixed-citation></ref><ref id="B26"><mixed-citation xmlns:xlink="http://www.w3.org/1999/xlink" xlink:type="simple"><person-group><name name-style="western"><surname>Jantarit</surname><given-names>S</given-names></name><name name-style="western"><surname>Satasook</surname><given-names>C</given-names></name><name name-style="western"><surname>Deharveng</surname><given-names>L</given-names></name></person-group> (<year>2013</year>) <article-title>The genus <italic><tp:taxon-name><tp:taxon-name-part taxon-name-part-type="genus">Cyphoderopsis</tp:taxon-name-part></tp:taxon-name></italic> (<tp:taxon-name><tp:taxon-name-part taxon-name-part-type="order">Collembola</tp:taxon-name-part></tp:taxon-name>: <tp:taxon-name><tp:taxon-name-part taxon-name-part-type="family">Paronellidae</tp:taxon-name-part></tp:taxon-name>) in Thailand and a faunal transition at the Isthmus of Kra in <tp:taxon-name><tp:taxon-name-part taxon-name-part-type="subfamily">Troglopedetinae</tp:taxon-name-part></tp:taxon-name>.</article-title><source>Zootaxa</source><volume>3721</volume>(<issue>1</issue>): <fpage>49</fpage>–<lpage>70</lpage>. <ext-link xlink:type="simple" ext-link-type="doi" xlink:href="10.11646/zootaxa.3721.1.2">https://doi.org/10.11646/zootaxa.3721.1.2</ext-link></mixed-citation></ref><ref id="B6"><mixed-citation xmlns:xlink="http://www.w3.org/1999/xlink" xlink:type="simple"><person-group><name name-style="western"><surname>Christiansen</surname><given-names>K</given-names></name><name name-style="western"><surname>Bellinger</surname><given-names>P</given-names></name></person-group> (<year>1996</year>) <article-title>Cave <italic><tp:taxon-name><tp:taxon-name-part taxon-name-part-type="genus">Pseudosinella</tp:taxon-name-part></tp:taxon-name></italic> and <italic><tp:taxon-name><tp:taxon-name-part taxon-name-part-type="genus">Oncopodura</tp:taxon-name-part></tp:taxon-name></italic> new to Science.</article-title><source>Journal of Caves and Karst Studies</source><volume>58</volume>: <fpage>38</fpage>–<lpage>53</lpage>.</mixed-citation></ref><ref id="B41"><mixed-citation xmlns:xlink="http://www.w3.org/1999/xlink" xlink:type="simple"><person-group><name name-style="western"><surname>Soto-Adames</surname><given-names>FN</given-names></name><name name-style="western"><surname>Taylor</surname><given-names>SJ</given-names></name></person-group> (<year>2013</year>) <article-title>The dorsal chaetotaxy of <italic><tp:taxon-name><tp:taxon-name-part taxon-name-part-type="genus">Trogolaphysa</tp:taxon-name-part></tp:taxon-name></italic> (<tp:taxon-name><tp:taxon-name-part taxon-name-part-type="order">Collembola</tp:taxon-name-part></tp:taxon-name>, <tp:taxon-name><tp:taxon-name-part taxon-name-part-type="family">Paronellidae</tp:taxon-name-part></tp:taxon-name>), with descriptions of two new species from caves in Belize.</article-title><source>Zookeys</source><volume>13</volume>(<issue>323</issue>): <fpage>35</fpage>–<lpage>74</lpage>. <ext-link xlink:type="simple" ext-link-type="doi" xlink:href="10.3897/zookeys.323.4950">https://doi.org/10.3897/zookeys.323.4950</ext-link></mixed-citation></ref><ref id="B7"><mixed-citation xmlns:xlink="http://www.w3.org/1999/xlink" xlink:type="simple"><person-group><name name-style="western"><surname>Cipola</surname><given-names>NG</given-names></name><name name-style="western"><surname>de Morais</surname><given-names>JW</given-names></name><name name-style="western"><surname>Bellini</surname><given-names>BC</given-names></name></person-group> (<year>2016</year>) <article-title>A new epigeous species of <italic><tp:taxon-name><tp:taxon-name-part taxon-name-part-type="genus">Troglobius</tp:taxon-name-part></tp:taxon-name></italic> (<tp:taxon-name><tp:taxon-name-part taxon-name-part-type="order">Collembola</tp:taxon-name-part></tp:taxon-name>: <tp:taxon-name><tp:taxon-name-part taxon-name-part-type="family">Paronellidae</tp:taxon-name-part></tp:taxon-name>: <tp:taxon-name><tp:taxon-name-part taxon-name-part-type="subfamily">Cyphoderinae</tp:taxon-name-part></tp:taxon-name>) from Brazil and notes on the chaetotaxy of the genus.</article-title><source>Florida Entomologist</source><volume>99</volume>(<issue>4</issue>): <fpage>658</fpage>–<lpage>666</lpage>. <ext-link xlink:type="simple" ext-link-type="doi" xlink:href="10.1653/024.099.0412">https://doi.org/10.1653/024.099.0412</ext-link></mixed-citation></ref><ref id="B27"><mixed-citation xmlns:xlink="http://www.w3.org/1999/xlink" xlink:type="simple"><person-group><name name-style="western"><surname>Jantarit</surname><given-names>S</given-names></name><name name-style="western"><surname>Satasook</surname><given-names>C</given-names></name><name name-style="western"><surname>Deharveng</surname><given-names>L</given-names></name></person-group> (<year>2014</year>) <article-title><italic><tp:taxon-name><tp:taxon-name-part taxon-name-part-type="genus">Cyphoderus</tp:taxon-name-part></tp:taxon-name></italic> (<tp:taxon-name><tp:taxon-name-part taxon-name-part-type="family">Cyphoderidae</tp:taxon-name-part></tp:taxon-name>) as a major component of collembolan cave fauna in Thailand, with description of two new species.</article-title><source>Zookeys</source><volume>368</volume>: <fpage>1</fpage>–<lpage>21</lpage>. <ext-link xlink:type="simple" ext-link-type="doi" xlink:href="10.3897/zookeys.368.6393">https://doi.org/10.3897/zookeys.368.6393</ext-link></mixed-citation></ref><ref id="B38"><mixed-citation xmlns:xlink="http://www.w3.org/1999/xlink" xlink:type="simple"><person-group><name name-style="western"><surname>Soto-Adames</surname><given-names>FN</given-names></name></person-group> (<year>2015</year>) <article-title>The dorsal chaetotaxy of first instar <italic><tp:taxon-name><tp:taxon-name-part taxon-name-part-type="genus">Trogolaphysa</tp:taxon-name-part> <tp:taxon-name-part taxon-name-part-type="species">jataca</tp:taxon-name-part></tp:taxon-name></italic>, with description of twelve new species of Neotropical <italic><tp:taxon-name><tp:taxon-name-part taxon-name-part-type="genus">Trogolaphysa</tp:taxon-name-part></tp:taxon-name></italic> (<tp:taxon-name><tp:taxon-name-part taxon-name-part-type="superclass">Hexapoda</tp:taxon-name-part></tp:taxon-name>: <tp:taxon-name><tp:taxon-name-part taxon-name-part-type="order">Collembola</tp:taxon-name-part></tp:taxon-name>: <tp:taxon-name><tp:taxon-name-part taxon-name-part-type="family">Paronellidae</tp:taxon-name-part></tp:taxon-name>).</article-title><source>Zootaxa</source><volume>4032</volume>(<issue>1</issue>): <fpage>1</fpage>–<lpage>41</lpage>. <ext-link xlink:type="simple" ext-link-type="doi" xlink:href="10.11646/zootaxa.4032.1.1">https://doi.org/10.11646/zootaxa.4032.1.1</ext-link></mixed-citation></ref></ref-list></tp:taxon-treatment>
