# Supplementary material for: The multiformity of antennal chaetae in Troglopedetes Joseph, 1872 (Collembola, Paronellidae, Troglopedetinae), with descriptions of two new species from Thailand
Source: Zookeys. 2020 Nov 6;987:1–40. doi: 10.3897/zookeys.987.54234 (PMC7666072; doi:10.3897/zookeys.987.54234)
Supplement: XML Treatment for Troglopedetes kae [file zookeys.987.54234-treatment2.xml]

<!DOCTYPE tp:taxon-treatment
  PUBLIC "-//TaxonX//DTD Taxonomic Treatment Publishing DTD v0 20100105//EN" "tax-treatment-NSO.dtd">
<tp:taxon-treatment xmlns:tp="http://www.plazi.org/taxpub"><tp:treatment-meta><kwd-group><label>Taxon classification</label><kwd><named-content xmlns:xlink="http://www.w3.org/1999/xlink" content-type="kingdom">Animalia</named-content></kwd><kwd><named-content xmlns:xlink="http://www.w3.org/1999/xlink" content-type="order">Entomobryomorpha</named-content></kwd><kwd><named-content xmlns:xlink="http://www.w3.org/1999/xlink" content-type="family">Paronellidae</named-content></kwd></kwd-group><mixed-citation publication-type="journal"><person-group><name><surname>Jantarit</surname><given-names>Sopark</given-names></name><name><surname>Surakhamhaeng</surname><given-names>Katthaleeya</given-names></name><name><surname>Deharveng</surname><given-names>Louis</given-names></name></person-group><article-title>The multiformity of antennal chaetae in <italic><tp:taxon-name><tp:taxon-name-part taxon-name-part-type="genus" reg="Troglopedetes">Troglopedetes</tp:taxon-name-part></tp:taxon-name></italic> Joseph, 1872 (<tp:taxon-name><tp:taxon-name-part taxon-name-part-type="order">Collembola</tp:taxon-name-part></tp:taxon-name>, <tp:taxon-name><tp:taxon-name-part taxon-name-part-type="family">Paronellidae</tp:taxon-name-part></tp:taxon-name>, <tp:taxon-name><tp:taxon-name-part taxon-name-part-type="subfamily">Troglopedetinae</tp:taxon-name-part></tp:taxon-name>), with descriptions of two new species from Thailand</article-title><source>Zookeys</source><day>06</day><month>11</month><year>2020</year><volume>987</volume><fpage>1</fpage><lpage>40</lpage><pub-id pub-id-type="doi">10.3897/zookeys.987.54234</pub-id></mixed-citation></tp:treatment-meta><tp:nomenclature><tp:taxon-name><object-id xmlns:xlink="http://www.w3.org/1999/xlink" content-type="arpha" xlink:type="simple">C41EAAD5-4C3D-53BE-8E86-152B09A1A080</object-id>
                <tp:taxon-name-part taxon-name-part-type="genus" reg="Troglopedetes">Troglopedetes</tp:taxon-name-part>
                <tp:taxon-name-part taxon-name-part-type="species" reg="kae">kae</tp:taxon-name-part>
                <object-id xmlns:xlink="http://www.w3.org/1999/xlink" content-type="zoobank" xlink:type="simple">http://zoobank.org/99807B93-C5B7-4F80-8499-3FF951526C20</object-id>
              </tp:taxon-name><tp:taxon-status xmlns:xlink="http://www.w3.org/1999/xlink" xlink:type="simple">sp. nov.</tp:taxon-status><xref ref-type="fig" rid="F2">Figures 2</xref><xref ref-type="fig" rid="F3">, 3</xref><xref ref-type="fig" rid="F4">, 4</xref><xref ref-type="fig" rid="F5">, 5</xref><xref ref-type="fig" rid="F6">, 6</xref><xref ref-type="fig" rid="F7">, 7</xref><xref ref-type="fig" rid="F8">, 8</xref><xref ref-type="fig" rid="F9">, 9</xref><xref ref-type="fig" rid="F10">, 10</xref></tp:nomenclature><tp:treatment-sec sec-type="type material" id="SECID0EBXAE"><title>Type material.</title><p>Holotype male and seven paratypes on slides (one male, four females and two subadults). Thailand: Satun Province: La-Ngu district, Tham Kae, <named-content xmlns:xlink="http://www.w3.org/1999/xlink" content-type="dwc:verbatimCoordinates" xlink:type="simple"><named-content content-type="geo-json" specific-use="{&#34;type&#34;:&#34;Point&#34;,&#34;coordinates&#34;:[99.778889,6.894722]}" id="NCID0EKXAE" xlink:type="simple">6°53'41"N, 99°46'44"E</named-content></named-content>, 24 m a.s.l., 25 Jul 2017, S. Jantarit, A. Nilsai and K. Surakhamhaeng leg., dark zone of cave, by aspirator (sample # THA_SJ_STN04). Holotype and five paratypes deposited in <named-content xmlns:xlink="http://www.w3.org/1999/xlink" content-type="dwc:institutional_code" xlink:type="simple">NHM-PSU</named-content>, two paratypes deposited in <named-content xmlns:xlink="http://www.w3.org/1999/xlink" content-type="dwc:institutional_code" xlink:type="simple">MNHN</named-content>. Measurements of holotype in Table <xref ref-type="table" rid="T1">1</xref>.</p><table-wrap id="T1" position="float" orientation="portrait"><label>Table 1.</label><caption><p><italic><tp:taxon-name><tp:taxon-name-part taxon-name-part-type="genus" reg="Troglopedetes">Troglopedetes</tp:taxon-name-part> <tp:taxon-name-part taxon-name-part-type="species" reg="kae">kae</tp:taxon-name-part></tp:taxon-name></italic> sp. nov., measurements in µm (from holotype).</p></caption><table id="TID0EZGBG" rules="all"><tbody><tr><td rowspan="1" colspan="2">
                        <bold>Head</bold>
                      </td><td rowspan="1" colspan="2">
                        <bold>Body</bold>
                      </td><td rowspan="1" colspan="2">
                        <bold>Appendages</bold>
                      </td></tr><tr><td rowspan="1" colspan="1"><abbrev xmlns:xlink="http://www.w3.org/1999/xlink" xlink:title="antennal segment" id="ABBRID0ENZAE" xlink:type="simple">Ant</abbrev>. I</td><td rowspan="1" colspan="1">90</td><td rowspan="1" colspan="1"><abbrev xmlns:xlink="http://www.w3.org/1999/xlink" xlink:title="thoracic segment" id="ABBRID0EYZAE" xlink:type="simple">Th</abbrev>. II</td><td rowspan="1" colspan="1">137</td><td rowspan="1" colspan="1">Man</td><td rowspan="1" colspan="1">305</td></tr><tr><td rowspan="1" colspan="1"><abbrev xmlns:xlink="http://www.w3.org/1999/xlink" xlink:title="antennal segment" id="ABBRID0EK1AE" xlink:type="simple">Ant</abbrev>. II</td><td rowspan="1" colspan="1">215</td><td rowspan="1" colspan="1"><abbrev xmlns:xlink="http://www.w3.org/1999/xlink" xlink:title="thoracic segment" id="ABBRID0EV1AE" xlink:type="simple">Th</abbrev>. III</td><td rowspan="1" colspan="1">133</td><td rowspan="1" colspan="1">Dens</td><td rowspan="1" colspan="1">283</td></tr><tr><td rowspan="1" colspan="1"><abbrev xmlns:xlink="http://www.w3.org/1999/xlink" xlink:title="antennal segment" id="ABBRID0EH2AE" xlink:type="simple">Ant</abbrev>. III</td><td rowspan="1" colspan="1">148</td><td rowspan="1" colspan="1"><abbrev xmlns:xlink="http://www.w3.org/1999/xlink" xlink:title="abdominal segment" id="ABBRID0ES2AE" xlink:type="simple">Abd</abbrev>. I</td><td rowspan="1" colspan="1">101</td><td rowspan="1" colspan="1">Mucro</td><td rowspan="1" colspan="1">30</td></tr><tr><td rowspan="1" colspan="1"><abbrev xmlns:xlink="http://www.w3.org/1999/xlink" xlink:title="antennal segment" id="ABBRID0EE3AE" xlink:type="simple">Ant</abbrev>. IVa</td><td rowspan="1" colspan="1">136</td><td rowspan="1" colspan="1"><abbrev xmlns:xlink="http://www.w3.org/1999/xlink" xlink:title="abdominal segment" id="ABBRID0EP3AE" xlink:type="simple">Abd</abbrev>. II</td><td rowspan="1" colspan="1">130</td><td rowspan="1" colspan="1">Furca</td><td rowspan="1" colspan="1">618</td></tr><tr><td rowspan="1" colspan="1"><abbrev xmlns:xlink="http://www.w3.org/1999/xlink" xlink:title="antennal segment" id="ABBRID0EB4AE" xlink:type="simple">Ant</abbrev>. IVb</td><td rowspan="1" colspan="1">138</td><td rowspan="1" colspan="1"><abbrev xmlns:xlink="http://www.w3.org/1999/xlink" xlink:title="abdominal segment" id="ABBRID0EM4AE" xlink:type="simple">Abd</abbrev>. III</td><td rowspan="1" colspan="1">144</td><td rowspan="1" colspan="1">Claw I</td><td rowspan="1" colspan="1">37</td></tr><tr><td rowspan="1" colspan="1"><abbrev xmlns:xlink="http://www.w3.org/1999/xlink" xlink:title="antennal segment" id="ABBRID0E54AE" xlink:type="simple">Ant</abbrev>.</td><td rowspan="1" colspan="1">727</td><td rowspan="1" colspan="1"><abbrev xmlns:xlink="http://www.w3.org/1999/xlink" xlink:title="abdominal segment" id="ABBRID0EJ5AE" xlink:type="simple">Abd</abbrev>. IV</td><td rowspan="1" colspan="1">515</td><td rowspan="1" colspan="1">Claw II</td><td rowspan="1" colspan="1">35</td></tr><tr><td rowspan="1" colspan="1">Head</td><td rowspan="1" colspan="1">286</td><td rowspan="1" colspan="1"><abbrev xmlns:xlink="http://www.w3.org/1999/xlink" xlink:title="abdominal segment" id="ABBRID0EB6AE" xlink:type="simple">Abd</abbrev>. V</td><td rowspan="1" colspan="1">75</td><td rowspan="1" colspan="1">Claw III</td><td rowspan="1" colspan="1">36</td></tr><tr><td rowspan="1" colspan="1"/><td rowspan="1" colspan="1"/><td rowspan="1" colspan="1"><abbrev xmlns:xlink="http://www.w3.org/1999/xlink" xlink:title="abdominal segment" id="ABBRID0EZ6AE" xlink:type="simple">Abd</abbrev>. VI</td><td rowspan="1" colspan="1">71</td><td rowspan="1" colspan="1"/><td rowspan="1" colspan="1"/></tr><tr><td rowspan="1" colspan="1"/><td rowspan="1" colspan="1"/><td rowspan="1" colspan="1">Body</td><td rowspan="1" colspan="1">1,592</td><td rowspan="1" colspan="1"/><td rowspan="1" colspan="1"/></tr></tbody></table></table-wrap></tp:treatment-sec><tp:treatment-sec sec-type="description" id="SECID0E1AAG"><title>Description.</title><p><bold><italic>Habitus</italic>.</bold> Slightly troglomorphic, slender, with elongate legs, furca and antennae. Body length 1.3–1.6 mm. Fourth abdominal segment 3.5–6 × (n = 9, all adults) as long as the third one along dorsal axis. Furca well developed, ca. 1.6–2.2 (n = 8) × shorter than body length. Body colour white with spots of orange pigment. Eyes absent, no ocular patch.</p><p><bold><italic>Chaetal types</italic>.</bold> Four types of chaetae on somites, appendages (except antennae) and mouthparts: scales, present on antennae I and II, head, body and furca, absent on legs and ventral tube; ordinary chaetae on all body parts; S-chaetae and trichobothria on tergites; hairs devoid of sockets on outer maxillary lobe and labial papilla. Chaetal types on antennae are much more diverse and described further separately.</p><p><bold><italic>Pseudopores</italic></bold> (Figs <xref ref-type="fig" rid="F2">2A</xref>, <xref ref-type="fig" rid="F3">3B–D</xref>, <xref ref-type="fig" rid="F4">4B</xref>, <xref ref-type="fig" rid="F8">8A–D</xref>, <xref ref-type="fig" rid="F10">10B</xref>, <xref ref-type="fig" rid="F10">10D, E</xref>). Pseudopores present as round flat disks larger than <abbrev xmlns:xlink="http://www.w3.org/1999/xlink" xlink:title="macrochaetae" id="ABBRID0E5CAG" xlink:type="simple">mac</abbrev> sockets, on antennae, head and tergites. Dorsal pseudopore formula: 1–(2)/1, 1/1, 1, 1, 1+4 (Fig. <xref ref-type="fig" rid="F8">8A–D</xref>). On antenna, two <abbrev xmlns:xlink="http://www.w3.org/1999/xlink" xlink:title="pseudopore" id="ABBRID0EGDAG" xlink:type="simple">psp</abbrev> detected ventro-distally on <abbrev xmlns:xlink="http://www.w3.org/1999/xlink" xlink:title="antennal segment" id="ABBRID0EKDAG" xlink:type="simple">Ant</abbrev>. I, one ventro-distally on <abbrev xmlns:xlink="http://www.w3.org/1999/xlink" xlink:title="antennal segment" id="ABBRID0EODAG" xlink:type="simple">Ant</abbrev>. II and one ventro-distally on <abbrev xmlns:xlink="http://www.w3.org/1999/xlink" xlink:title="antennal segment" id="ABBRID0ESDAG" xlink:type="simple">Ant</abbrev>. III (Figs <xref ref-type="fig" rid="F3">3B, D</xref>, <xref ref-type="fig" rid="F4">4B</xref>). On head, 1–(2) <abbrev xmlns:xlink="http://www.w3.org/1999/xlink" xlink:title="pseudopore" id="ABBRID0E5DAG" xlink:type="simple">psp</abbrev> close to antennal basis (Fig. <xref ref-type="fig" rid="F2">2A</xref>). On legs, <abbrev xmlns:xlink="http://www.w3.org/1999/xlink" xlink:title="pseudopore" id="ABBRID0EGEAG" xlink:type="simple">psp</abbrev> present externally on coxae (two for legs I and II and 2–(3) for leg III). On manubrium, two <abbrev xmlns:xlink="http://www.w3.org/1999/xlink" xlink:title="pseudopore" id="ABBRID0EKEAG" xlink:type="simple">psp</abbrev> on the dorso-distal plaque (Fig. <xref ref-type="fig" rid="F10">10B, D, E</xref>), on dens (new location for <italic><tp:taxon-name><tp:taxon-name-part taxon-name-part-type="genus" reg="Troglopedetes">Troglopedetes</tp:taxon-name-part></tp:taxon-name></italic>) two <abbrev xmlns:xlink="http://www.w3.org/1999/xlink" xlink:title="pseudopore" id="ABBRID0EZEAG" xlink:type="simple">psp</abbrev> dorso-basally near the internal spine on each side (Fig. <xref ref-type="fig" rid="F10">10D, E</xref>).</p><fig id="F2" position="float" orientation="portrait"><object-id xmlns:xlink="http://www.w3.org/1999/xlink" content-type="doi" xlink:type="simple">10.3897/zookeys.987.54234.figure2</object-id><object-id xmlns:xlink="http://www.w3.org/1999/xlink" content-type="arpha" xlink:type="simple">6C2FDC46-922E-5639-A7AD-83788DFD4E13</object-id><label>Figure 2.</label><caption><p><italic><tp:taxon-name><tp:taxon-name-part taxon-name-part-type="genus" reg="Troglopedetes">Troglopedetes</tp:taxon-name-part> <tp:taxon-name-part taxon-name-part-type="species" reg="kae">kae</tp:taxon-name-part></tp:taxon-name></italic> sp. nov. <bold>A</bold> head chaetotaxy (left = <bold>A</bold> to <bold>G</bold><abbrev xmlns:xlink="http://www.w3.org/1999/xlink" xlink:title="macrochaetae" id="ABBRID0E1FAG" xlink:type="simple">mac</abbrev> nomenclature; right = AMS nomenclature) <bold>B</bold> outer maxillary lobe <bold>C</bold> labial palp of papillae <bold>D</bold> maxillary head of ventral sides <bold>E</bold> maxillary head of dorsal sides <bold>F</bold> ventro-distal complex of labrum <bold>G</bold> labrum <bold>H</bold> mandible <bold>I</bold> labial basis and ventral chaetotaxy of head, right side.</p></caption><graphic xmlns:xlink="http://www.w3.org/1999/xlink" xlink:href="zookeys-987-001-g002.jpg" position="float" orientation="portrait" xlink:type="simple" id="oo_472392.jpg"><uri content-type="original_file" xlink:type="simple">https://binary.pensoft.net/fig/472392</uri></graphic></fig><fig id="F3" position="float" orientation="portrait"><object-id xmlns:xlink="http://www.w3.org/1999/xlink" content-type="doi" xlink:type="simple">10.3897/zookeys.987.54234.figure3</object-id><object-id xmlns:xlink="http://www.w3.org/1999/xlink" content-type="arpha" xlink:type="simple">AC739F48-A0FF-59FA-9E1C-D244D2DA897F</object-id><label>Figure 3.</label><caption><p><italic><tp:taxon-name><tp:taxon-name-part taxon-name-part-type="genus" reg="Troglopedetes">Troglopedetes</tp:taxon-name-part> <tp:taxon-name-part taxon-name-part-type="species" reg="kae">kae</tp:taxon-name-part></tp:taxon-name></italic> sp. nov. continued <bold>A</bold> dorsal side of <abbrev xmlns:xlink="http://www.w3.org/1999/xlink" xlink:title="antennal segment" id="ABBRID0ERHAG" xlink:type="simple">Ant</abbrev>. I, right side <bold>B</bold> ventral side of <abbrev xmlns:xlink="http://www.w3.org/1999/xlink" xlink:title="antennal segment" id="ABBRID0EXHAG" xlink:type="simple">Ant</abbrev>. I, right side <bold>C</bold> dorsal side of <abbrev xmlns:xlink="http://www.w3.org/1999/xlink" xlink:title="antennal segment" id="ABBRID0E4HAG" xlink:type="simple">Ant</abbrev>. II, right side <bold>D</bold> ventral side of <abbrev xmlns:xlink="http://www.w3.org/1999/xlink" xlink:title="antennal segment" id="ABBRID0EDIAG" xlink:type="simple">Ant</abbrev>. II, right side.</p></caption><graphic xmlns:xlink="http://www.w3.org/1999/xlink" xlink:href="zookeys-987-001-g003.jpg" position="float" orientation="portrait" xlink:type="simple" id="oo_472393.jpg"><uri content-type="original_file" xlink:type="simple">https://binary.pensoft.net/fig/472393</uri></graphic></fig><fig id="F4" position="float" orientation="portrait"><object-id xmlns:xlink="http://www.w3.org/1999/xlink" content-type="doi" xlink:type="simple">10.3897/zookeys.987.54234.figure4</object-id><object-id xmlns:xlink="http://www.w3.org/1999/xlink" content-type="arpha" xlink:type="simple">BDFDEB5A-E3E8-5C5A-A669-42787677922B</object-id><label>Figure 4.</label><caption><p><italic><tp:taxon-name><tp:taxon-name-part taxon-name-part-type="genus" reg="Troglopedetes">Troglopedetes</tp:taxon-name-part> <tp:taxon-name-part taxon-name-part-type="species" reg="kae">kae</tp:taxon-name-part></tp:taxon-name></italic> sp. nov. continued <bold>A</bold> dorsal side of <abbrev xmlns:xlink="http://www.w3.org/1999/xlink" xlink:title="antennal segment" id="ABBRID0EBJAG" xlink:type="simple">Ant</abbrev>. III, right side <bold>B</bold> ventral side of <abbrev xmlns:xlink="http://www.w3.org/1999/xlink" xlink:title="antennal segment" id="ABBRID0EHJAG" xlink:type="simple">Ant</abbrev>. III, right side <bold>C</bold> distal organ of <abbrev xmlns:xlink="http://www.w3.org/1999/xlink" xlink:title="antennal segment" id="ABBRID0ENJAG" xlink:type="simple">Ant</abbrev>. III, left side.</p></caption><graphic xmlns:xlink="http://www.w3.org/1999/xlink" xlink:href="zookeys-987-001-g004.jpg" position="float" orientation="portrait" xlink:type="simple" id="oo_472394.jpg"><uri content-type="original_file" xlink:type="simple">https://binary.pensoft.net/fig/472394</uri></graphic></fig><p><bold><italic>Mouthparts</italic>.</bold> Labral formula 4/5,5,4 (Fig. <xref ref-type="fig" rid="F2">2G</xref>); prelabral chaetae short, bent and ciliated, labral chaetae thinner, longer, smooth and acuminate, those of the distal row slightly shorter than those of the median row. Ventro-distal complex of labrum well differentiated, asymmetrical, with 2 distal combs (a larger one with 6–8 teeth on the left side, a smaller one with more than ten minute teeth on the right side) and an axial pair of sinuous tubules as in <italic><tp:taxon-name><tp:taxon-name-part taxon-name-part-type="genus" reg="Cyphoderopsis">Cyphoderopsis</tp:taxon-name-part></tp:taxon-name></italic> (<xref ref-type="bibr" rid="B26">Jantarit et al. 2013</xref>) (Fig. <xref ref-type="fig" rid="F2">2F</xref>). Distal part of labrum not adorned with spines dorso-distally. Labial palp similar to that described by <xref ref-type="bibr" rid="B22">Fjellberg (1999)</xref> for <italic><tp:taxon-name><tp:taxon-name-part taxon-name-part-type="genus" reg="Troglopedetes">Troglopedetes</tp:taxon-name-part></tp:taxon-name></italic> sp., with strong papillate chaetae. Indicative number of guards for each major papillate chaetae: A (0), B (5), C (0), D (4) and E (4); lateral process subcylindrical, reaching slightly above the apex of papilla E (Fig. <xref ref-type="fig" rid="F2">2C</xref>); five smooth proximal chaetae. Chaetae of labial basis as M1M2REL1l2, with M1, M2, E and L1 subequal and ciliated, R shorter than others and ciliated, l2 short, smooth and acuminate (Fig. <xref ref-type="fig" rid="F2">2I</xref>). Outer maxillary lobe with one papillate chaeta, one basal chaeta and two sublobal hairs, shorter than others (Fig. <xref ref-type="fig" rid="F2">2B</xref>). Maxillary head with a 3-toothed claw, several stout shortly ciliated lamellae not observed in detail and three thin elongate structures (two dorsally and one ventrally) (Fig. <xref ref-type="fig" rid="F2">2D, E</xref>). Mandible head strong, asymmetrical (left side with four teeth, right side with five teeth); molar plate with three strong pointed basal teeth, and other two or three inner distal teeth, identical in both mandibles (Fig. <xref ref-type="fig" rid="F2">2H</xref>).</p><p><bold><italic>Ventral chaetotaxy of head</italic></bold> (Fig. <xref ref-type="fig" rid="F2">2I</xref>). Head densely covered with oval scales (40–50 µm), postlabial chaetae along the linea ventralis as three <abbrev xmlns:xlink="http://www.w3.org/1999/xlink" xlink:title="mesochaeta(e)" id="ABBRID0EDMAG" xlink:type="simple">mes</abbrev> anteriorly, one <abbrev xmlns:xlink="http://www.w3.org/1999/xlink" xlink:title="macrochaetae" id="ABBRID0EHMAG" xlink:type="simple">mac</abbrev> and an oblique line of five <abbrev xmlns:xlink="http://www.w3.org/1999/xlink" xlink:title="mesochaeta(e)" id="ABBRID0ELMAG" xlink:type="simple">mes</abbrev> posteriorly on each side.</p><p><bold><italic>Antennae</italic></bold> (Figs <xref ref-type="fig" rid="F3">3</xref>–<xref ref-type="fig" rid="F7">7</xref>). Antennae shorter than body, 2.2 × (n = 6) as long as cephalic diagonal. <abbrev xmlns:xlink="http://www.w3.org/1999/xlink" xlink:title="antennal segment" id="ABBRID0E5MAG" xlink:type="simple">Ant</abbrev>. IV subdivided into two subequal segments, without apical bulb (Fig. <xref ref-type="fig" rid="F5">5</xref>). Lengths of antennal segments I-IV (IVa+IVb) as 1:1.9:1.3:2.5 (average, n = 6). Two other specimens with <abbrev xmlns:xlink="http://www.w3.org/1999/xlink" xlink:title="antennal segment" id="ABBRID0EGNAG" xlink:type="simple">Ant</abbrev>. II and III fused (Figs <xref ref-type="fig" rid="F6">6</xref>, <xref ref-type="fig" rid="F7">7</xref>). Antennal chaetae (scales, five types of ordinary chaetae, 14 types of S-chaetae and subapical organite) described separately. Antennal scales oval, present dorsally only on <abbrev xmlns:xlink="http://www.w3.org/1999/xlink" xlink:title="antennal segment" id="ABBRID0ESNAG" xlink:type="simple">Ant</abbrev>. I and II and ventrally on <abbrev xmlns:xlink="http://www.w3.org/1999/xlink" xlink:title="antennal segment" id="ABBRID0EWNAG" xlink:type="simple">Ant</abbrev>. II, absent ventrally on <abbrev xmlns:xlink="http://www.w3.org/1999/xlink" xlink:title="antennal segment" id="ABBRID0E1NAG" xlink:type="simple">Ant</abbrev>. I, and absent on <abbrev xmlns:xlink="http://www.w3.org/1999/xlink" xlink:title="antennal segment" id="ABBRID0E5NAG" xlink:type="simple">Ant</abbrev>. III and IV (Figs <xref ref-type="fig" rid="F3">3A, C, D</xref>, <xref ref-type="fig" rid="F6">6B–D</xref>).</p><fig id="F5" position="float" orientation="portrait"><object-id xmlns:xlink="http://www.w3.org/1999/xlink" content-type="doi" xlink:type="simple">10.3897/zookeys.987.54234.figure5</object-id><object-id xmlns:xlink="http://www.w3.org/1999/xlink" content-type="arpha" xlink:type="simple">C337F69F-7F45-5EDD-AD09-35F29D49961E</object-id><label>Figure 5.</label><caption><p><italic><tp:taxon-name><tp:taxon-name-part taxon-name-part-type="genus" reg="Troglopedetes">Troglopedetes</tp:taxon-name-part> <tp:taxon-name-part taxon-name-part-type="species" reg="kae">kae</tp:taxon-name-part></tp:taxon-name></italic> sp. nov. continued <bold>A</bold> dorsal side of <abbrev xmlns:xlink="http://www.w3.org/1999/xlink" xlink:title="antennal segment" id="ABBRID0E6OAG" xlink:type="simple">Ant</abbrev>. IV, right side <bold>B</bold> ventral side of <abbrev xmlns:xlink="http://www.w3.org/1999/xlink" xlink:title="antennal segment" id="ABBRID0EFPAG" xlink:type="simple">Ant</abbrev>. IV, right side.</p></caption><graphic xmlns:xlink="http://www.w3.org/1999/xlink" xlink:href="zookeys-987-001-g005.jpg" position="float" orientation="portrait" xlink:type="simple" id="oo_472395.jpg"><uri content-type="original_file" xlink:type="simple">https://binary.pensoft.net/fig/472395</uri></graphic></fig><fig id="F6" position="float" orientation="portrait"><object-id xmlns:xlink="http://www.w3.org/1999/xlink" content-type="doi" xlink:type="simple">10.3897/zookeys.987.54234.figure6</object-id><object-id xmlns:xlink="http://www.w3.org/1999/xlink" content-type="arpha" xlink:type="simple">F8BF2D31-86B3-5A77-8212-C2F7AACF049E</object-id><label>Figure 6.</label><caption><p><italic><tp:taxon-name><tp:taxon-name-part taxon-name-part-type="genus" reg="Troglopedetes">Troglopedetes</tp:taxon-name-part> <tp:taxon-name-part taxon-name-part-type="species" reg="kae">kae</tp:taxon-name-part></tp:taxon-name></italic> sp. nov. continued <bold>A</bold> abnormal antenna with fusion of <abbrev xmlns:xlink="http://www.w3.org/1999/xlink" xlink:title="antennal segment" id="ABBRID0EDQAG" xlink:type="simple">Ant</abbrev>. II and III, left side <bold>B</bold> dorsal side of fused <abbrev xmlns:xlink="http://www.w3.org/1999/xlink" xlink:title="antennal segment" id="ABBRID0EJQAG" xlink:type="simple">Ant</abbrev>. II and III, left side <bold>C</bold> ventral side of fused <abbrev xmlns:xlink="http://www.w3.org/1999/xlink" xlink:title="antennal segment" id="ABBRID0EPQAG" xlink:type="simple">Ant</abbrev>. II and III, left side <bold>D</bold> dorsal side of <abbrev xmlns:xlink="http://www.w3.org/1999/xlink" xlink:title="antennal segment" id="ABBRID0EVQAG" xlink:type="simple">Ant</abbrev>. I, right side.</p></caption><graphic xmlns:xlink="http://www.w3.org/1999/xlink" xlink:href="zookeys-987-001-g006.jpg" position="float" orientation="portrait" xlink:type="simple" id="oo_472396.jpg"><uri content-type="original_file" xlink:type="simple">https://binary.pensoft.net/fig/472396</uri></graphic></fig><fig id="F7" position="float" orientation="portrait"><object-id xmlns:xlink="http://www.w3.org/1999/xlink" content-type="doi" xlink:type="simple">10.3897/zookeys.987.54234.figure7</object-id><object-id xmlns:xlink="http://www.w3.org/1999/xlink" content-type="arpha" xlink:type="simple">DA467784-7650-5D42-AFE0-12B297BB6C87</object-id><label>Figure 7.</label><caption><p><italic><tp:taxon-name><tp:taxon-name-part taxon-name-part-type="genus" reg="Troglopedetes">Troglopedetes</tp:taxon-name-part> <tp:taxon-name-part taxon-name-part-type="species" reg="kae">kae</tp:taxon-name-part></tp:taxon-name></italic> sp. nov. continued <bold>A</bold> dorsal side of <abbrev xmlns:xlink="http://www.w3.org/1999/xlink" xlink:title="antennal segment" id="ABBRID0ETRAG" xlink:type="simple">Ant</abbrev>. IV of a specimen with fused <abbrev xmlns:xlink="http://www.w3.org/1999/xlink" xlink:title="antennal segment" id="ABBRID0EXRAG" xlink:type="simple">Ant</abbrev>. II and III, left side, arrows indicate new type of S-chaetae type 13 <bold>B</bold> ventral side of <abbrev xmlns:xlink="http://www.w3.org/1999/xlink" xlink:title="antennal segment" id="ABBRID0E4RAG" xlink:type="simple">Ant</abbrev>. IV of a specimen with fused <abbrev xmlns:xlink="http://www.w3.org/1999/xlink" xlink:title="antennal segment" id="ABBRID0EBSAG" xlink:type="simple">Ant</abbrev>. II and III, left side.</p></caption><graphic xmlns:xlink="http://www.w3.org/1999/xlink" xlink:href="zookeys-987-001-g007.jpg" position="float" orientation="portrait" xlink:type="simple" id="oo_472397.jpg"><uri content-type="original_file" xlink:type="simple">https://binary.pensoft.net/fig/472397</uri></graphic></fig><p><bold><italic>Body dorsal chaetotaxy</italic></bold> (Figs <xref ref-type="fig" rid="F2">2A</xref>, <xref ref-type="fig" rid="F8">8A–D</xref>). Dorsal macrochaetae formula: 4,4/8,4/0,2,4,3 (Figs <xref ref-type="fig" rid="F2">2A</xref>, <xref ref-type="fig" rid="F8">8A</xref>). Trichobothrial pattern: 1/0, 0/0, 2, 3, 3 (Figs <xref ref-type="fig" rid="F2">2A</xref>, <xref ref-type="fig" rid="F8">8A</xref>). Trichobothrial complexes well developed with modified <abbrev xmlns:xlink="http://www.w3.org/1999/xlink" xlink:title="mesochaeta(e)" id="ABBRID0EJTAG" xlink:type="simple">mes</abbrev> of various sizes (Fig. <xref ref-type="fig" rid="F8">8A–D</xref>) described below for each segment. The figured <abbrev xmlns:xlink="http://www.w3.org/1999/xlink" xlink:title="mesochaeta(e)" id="ABBRID0ERTAG" xlink:type="simple">mes</abbrev> pattern is not complete.</p><p>Head with 12–13 peri-antennal <abbrev xmlns:xlink="http://www.w3.org/1999/xlink" xlink:title="macrochaetae" id="ABBRID0EXTAG" xlink:type="simple">mac</abbrev> in line on each side, with 4+4 central <abbrev xmlns:xlink="http://www.w3.org/1999/xlink" xlink:title="macrochaetae" id="ABBRID0E2TAG" xlink:type="simple">mac</abbrev> (chaetae A, B, E, F of <xref ref-type="bibr" rid="B16">Deharveng and Gers (1993)</xref>, absence of the chaetae C, D and G, cephalic <abbrev xmlns:xlink="http://www.w3.org/1999/xlink" xlink:title="mesochaeta(e)" id="ABBRID0EDUAG" xlink:type="simple">mes</abbrev> short, feebly serrated, equal, symmetrically arranged (not analysed). One lateral cephalic trichobothrium much shorter than closest <abbrev xmlns:xlink="http://www.w3.org/1999/xlink" xlink:title="macrochaetae" id="ABBRID0EHUAG" xlink:type="simple">mac</abbrev> on each side; suture zone not visible (Fig. <xref ref-type="fig" rid="F2">2A</xref>). Head dorsally densely covered with round to oval scales (20–35 µm). Body densely covered with oval scales (15–50 µm).</p><p><abbrev xmlns:xlink="http://www.w3.org/1999/xlink" xlink:title="thoracic segment" id="ABBRID0ERUAG" xlink:type="simple">Th</abbrev>. II with a collar consisting of a few rows of <abbrev xmlns:xlink="http://www.w3.org/1999/xlink" xlink:title="macrochaetae" id="ABBRID0EVUAG" xlink:type="simple">mac</abbrev> along its anterior and antero-lateral margins, a compact group of six central <abbrev xmlns:xlink="http://www.w3.org/1999/xlink" xlink:title="macrochaetae" id="ABBRID0EZUAG" xlink:type="simple">mac</abbrev> on each side (“P3 complex” of Soto-Adames et al. (2014) and two antero-lateral <abbrev xmlns:xlink="http://www.w3.org/1999/xlink" xlink:title="macrochaetae" id="ABBRID0EGVAG" xlink:type="simple">mac</abbrev>; one antero-lateral <abbrev xmlns:xlink="http://www.w3.org/1999/xlink" xlink:title="S-microchaeta(e)" id="ABBRID0EKVAG" xlink:type="simple">ms</abbrev>; one antero-lateral <abbrev xmlns:xlink="http://www.w3.org/1999/xlink" xlink:title="S-chaeta(e)" id="ABBRID0EOVAG" xlink:type="simple">sens</abbrev>; two or three short <abbrev xmlns:xlink="http://www.w3.org/1999/xlink" xlink:title="microchaeta(e)" id="ABBRID0ESVAG" xlink:type="simple">mic</abbrev> laterally, and a few others not counted centrally (Fig. <xref ref-type="fig" rid="F8">8A</xref>).</p><p><abbrev xmlns:xlink="http://www.w3.org/1999/xlink" xlink:title="thoracic segment" id="ABBRID0E3VAG" xlink:type="simple">Th</abbrev>. III with four <abbrev xmlns:xlink="http://www.w3.org/1999/xlink" xlink:title="macrochaetae" id="ABBRID0EAWAG" xlink:type="simple">mac</abbrev> by side (a group of three central and one anterior to them), one <abbrev xmlns:xlink="http://www.w3.org/1999/xlink" xlink:title="S-chaeta(e)" id="ABBRID0EEWAG" xlink:type="simple">sens</abbrev> at antero-lateral margins, and ca. eight or nine <abbrev xmlns:xlink="http://www.w3.org/1999/xlink" xlink:title="macrochaetae" id="ABBRID0EIWAG" xlink:type="simple">mac</abbrev> or long <abbrev xmlns:xlink="http://www.w3.org/1999/xlink" xlink:title="mesochaeta(e)" id="ABBRID0EMWAG" xlink:type="simple">mes</abbrev> at lateral margins (Fig. <xref ref-type="fig" rid="F8">8A</xref>).</p><p><abbrev xmlns:xlink="http://www.w3.org/1999/xlink" xlink:title="abdominal segment" id="ABBRID0EWWAG" xlink:type="simple">Abd</abbrev>. I without central <abbrev xmlns:xlink="http://www.w3.org/1999/xlink" xlink:title="macrochaetae" id="ABBRID0E1WAG" xlink:type="simple">mac</abbrev>, with one <abbrev xmlns:xlink="http://www.w3.org/1999/xlink" xlink:title="S-microchaeta(e)" id="ABBRID0E5WAG" xlink:type="simple">ms</abbrev> laterally on each side, and three <abbrev xmlns:xlink="http://www.w3.org/1999/xlink" xlink:title="mesochaeta(e)" id="ABBRID0ECXAG" xlink:type="simple">mes</abbrev> laterally, <abbrev xmlns:xlink="http://www.w3.org/1999/xlink" xlink:title="microchaeta(e)" id="ABBRID0EGXAG" xlink:type="simple">mic</abbrev> not counted (Fig. <xref ref-type="fig" rid="F8">8A</xref>).</p><p><abbrev xmlns:xlink="http://www.w3.org/1999/xlink" xlink:title="abdominal segment" id="ABBRID0EQXAG" xlink:type="simple">Abd</abbrev>. II with two <abbrev xmlns:xlink="http://www.w3.org/1999/xlink" xlink:title="trichobothria" id="ABBRID0EUXAG" xlink:type="simple">tric</abbrev> on each side and six or seven modified <abbrev xmlns:xlink="http://www.w3.org/1999/xlink" xlink:title="mesochaeta(e)" id="ABBRID0EYXAG" xlink:type="simple">mes</abbrev> around them (three or four around the internal <abbrev xmlns:xlink="http://www.w3.org/1999/xlink" xlink:title="trichobothria" id="ABBRID0E3XAG" xlink:type="simple">tric</abbrev> and three near external <abbrev xmlns:xlink="http://www.w3.org/1999/xlink" xlink:title="trichobothria" id="ABBRID0EAYAG" xlink:type="simple">tric</abbrev>), two <abbrev xmlns:xlink="http://www.w3.org/1999/xlink" xlink:title="macrochaetae" id="ABBRID0EEYAG" xlink:type="simple">mac</abbrev> (one near internal <abbrev xmlns:xlink="http://www.w3.org/1999/xlink" xlink:title="trichobothria" id="ABBRID0EIYAG" xlink:type="simple">tric</abbrev> and one near external <abbrev xmlns:xlink="http://www.w3.org/1999/xlink" xlink:title="trichobothria" id="ABBRID0EMYAG" xlink:type="simple">tric</abbrev>), one <abbrev xmlns:xlink="http://www.w3.org/1999/xlink" xlink:title="S-chaeta(e)" id="ABBRID0EQYAG" xlink:type="simple">sens</abbrev> near internal <abbrev xmlns:xlink="http://www.w3.org/1999/xlink" xlink:title="trichobothria" id="ABBRID0EUYAG" xlink:type="simple">tric</abbrev> (Fig. <xref ref-type="fig" rid="F8">8A, B</xref>), three <abbrev xmlns:xlink="http://www.w3.org/1999/xlink" xlink:title="microchaeta(e)" id="ABBRID0E3YAG" xlink:type="simple">mic</abbrev> (one close to internal <abbrev xmlns:xlink="http://www.w3.org/1999/xlink" xlink:title="trichobothria" id="ABBRID0EAZAG" xlink:type="simple">tric</abbrev> and two close to external <abbrev xmlns:xlink="http://www.w3.org/1999/xlink" xlink:title="trichobothria" id="ABBRID0EEZAG" xlink:type="simple">tric</abbrev>), others <abbrev xmlns:xlink="http://www.w3.org/1999/xlink" xlink:title="mesochaeta(e)" id="ABBRID0EIZAG" xlink:type="simple">mes</abbrev> sockets internally visible, not counted.</p><p><abbrev xmlns:xlink="http://www.w3.org/1999/xlink" xlink:title="abdominal segment" id="ABBRID0EOZAG" xlink:type="simple">Abd</abbrev>. III with three <abbrev xmlns:xlink="http://www.w3.org/1999/xlink" xlink:title="trichobothria" id="ABBRID0ESZAG" xlink:type="simple">tric</abbrev> on each side (one internal, two external) and eight or nine modified <abbrev xmlns:xlink="http://www.w3.org/1999/xlink" xlink:title="mesochaeta(e)" id="ABBRID0EWZAG" xlink:type="simple">mes</abbrev> around <abbrev xmlns:xlink="http://www.w3.org/1999/xlink" xlink:title="trichobothria" id="ABBRID0E1ZAG" xlink:type="simple">tric</abbrev> (two near internal <abbrev xmlns:xlink="http://www.w3.org/1999/xlink" xlink:title="trichobothria" id="ABBRID0E5ZAG" xlink:type="simple">tric</abbrev>, six or seven near the two external <abbrev xmlns:xlink="http://www.w3.org/1999/xlink" xlink:title="trichobothria" id="ABBRID0EC1AG" xlink:type="simple">tric</abbrev>); four <abbrev xmlns:xlink="http://www.w3.org/1999/xlink" xlink:title="macrochaetae" id="ABBRID0EG1AG" xlink:type="simple">mac</abbrev> (one near internal <abbrev xmlns:xlink="http://www.w3.org/1999/xlink" xlink:title="trichobothria" id="ABBRID0EK1AG" xlink:type="simple">tric</abbrev> and three near external <abbrev xmlns:xlink="http://www.w3.org/1999/xlink" xlink:title="trichobothria" id="ABBRID0EO1AG" xlink:type="simple">tric</abbrev>); one <abbrev xmlns:xlink="http://www.w3.org/1999/xlink" xlink:title="S-chaeta(e)" id="ABBRID0ES1AG" xlink:type="simple">sens</abbrev> anterior to internal <abbrev xmlns:xlink="http://www.w3.org/1999/xlink" xlink:title="trichobothria" id="ABBRID0EW1AG" xlink:type="simple">tric</abbrev> and one <abbrev xmlns:xlink="http://www.w3.org/1999/xlink" xlink:title="S-microchaeta(e)" id="ABBRID0E11AG" xlink:type="simple">ms</abbrev> posterior to the two external <abbrev xmlns:xlink="http://www.w3.org/1999/xlink" xlink:title="trichobothria" id="ABBRID0E51AG" xlink:type="simple">tric</abbrev>; several <abbrev xmlns:xlink="http://www.w3.org/1999/xlink" xlink:title="mesochaeta(e)" id="ABBRID0EC2AG" xlink:type="simple">mes</abbrev> at lateral margins, not counted (Fig. <xref ref-type="fig" rid="F8">8A, C</xref>).</p><fig id="F8" position="float" orientation="portrait"><object-id xmlns:xlink="http://www.w3.org/1999/xlink" content-type="doi" xlink:type="simple">10.3897/zookeys.987.54234.figure8</object-id><object-id xmlns:xlink="http://www.w3.org/1999/xlink" content-type="arpha" xlink:type="simple">2BC031D3-59A5-5B82-B395-A63F91AC2A6C</object-id><label>Figure 8.</label><caption><p><italic><tp:taxon-name><tp:taxon-name-part taxon-name-part-type="genus" reg="Troglopedetes">Troglopedetes</tp:taxon-name-part> <tp:taxon-name-part taxon-name-part-type="species" reg="kae">kae</tp:taxon-name-part></tp:taxon-name></italic> sp. nov. continued <bold>A</bold> chaetotaxy of tergites <bold>B</bold> trichobothrial complexes of <abbrev xmlns:xlink="http://www.w3.org/1999/xlink" xlink:title="abdominal segment" id="ABBRID0EB3AG" xlink:type="simple">Abd</abbrev>. II <bold>C</bold> trichobothrial complexes of <abbrev xmlns:xlink="http://www.w3.org/1999/xlink" xlink:title="abdominal segment" id="ABBRID0EH3AG" xlink:type="simple">Abd</abbrev>. III <bold>D</bold> trichobothrial complex of <abbrev xmlns:xlink="http://www.w3.org/1999/xlink" xlink:title="abdominal segment" id="ABBRID0EW3AG" xlink:type="simple">Abd</abbrev>. IV.</p></caption><graphic xmlns:xlink="http://www.w3.org/1999/xlink" xlink:href="zookeys-987-001-g008.jpg" position="float" orientation="portrait" xlink:type="simple" id="oo_472398.jpg"><uri content-type="original_file" xlink:type="simple">https://binary.pensoft.net/fig/472398</uri></graphic></fig><p><abbrev xmlns:xlink="http://www.w3.org/1999/xlink" xlink:title="abdominal segment" id="ABBRID0EB4AG" xlink:type="simple">Abd</abbrev>. IV with three <abbrev xmlns:xlink="http://www.w3.org/1999/xlink" xlink:title="trichobothria" id="ABBRID0EF4AG" xlink:type="simple">tric</abbrev> on each side (two antero-lateral, one postero-lateral) and ca. 7–9 modified <abbrev xmlns:xlink="http://www.w3.org/1999/xlink" xlink:title="mesochaeta(e)" id="ABBRID0EJ4AG" xlink:type="simple">mes</abbrev> around the two antero-lateral <abbrev xmlns:xlink="http://www.w3.org/1999/xlink" xlink:title="trichobothria" id="ABBRID0EN4AG" xlink:type="simple">tric</abbrev>; postero-lateral <abbrev xmlns:xlink="http://www.w3.org/1999/xlink" xlink:title="trichobothria" id="ABBRID0ER4AG" xlink:type="simple">tric</abbrev> without modified <abbrev xmlns:xlink="http://www.w3.org/1999/xlink" xlink:title="mesochaeta(e)" id="ABBRID0EV4AG" xlink:type="simple">mes</abbrev>. Mac distributed as three central on each side (one antero-external to pseudopore, two anterior to posterior tergite margin), one near postero-lateral <abbrev xmlns:xlink="http://www.w3.org/1999/xlink" xlink:title="trichobothria" id="ABBRID0EZ4AG" xlink:type="simple">tric</abbrev>, and at least four external, mixed with many <abbrev xmlns:xlink="http://www.w3.org/1999/xlink" xlink:title="mesochaeta(e)" id="ABBRID0E44AG" xlink:type="simple">mes</abbrev> or smaller <abbrev xmlns:xlink="http://www.w3.org/1999/xlink" xlink:title="macrochaetae" id="ABBRID0EB5AG" xlink:type="simple">mac</abbrev> on lateral to posterior margins (not counted); probably three <abbrev xmlns:xlink="http://www.w3.org/1999/xlink" xlink:title="S-chaeta(e)" id="ABBRID0EF5AG" xlink:type="simple">sens</abbrev> anteriorly; at least six S-like chaetae <italic>sensu</italic><xref ref-type="bibr" rid="B31">Lukić et al. (2015)</xref> anteriorly, and several <abbrev xmlns:xlink="http://www.w3.org/1999/xlink" xlink:title="mesochaeta(e)" id="ABBRID0EP5AG" xlink:type="simple">mes</abbrev> or S-like chaetae uniformly distributed (not counted); six serrated <abbrev xmlns:xlink="http://www.w3.org/1999/xlink" xlink:title="mesochaeta(e)" id="ABBRID0ET5AG" xlink:type="simple">mes</abbrev> in line in the posterior row, four near axis and two along pseudopore line, from medium to short size (Fig. <xref ref-type="fig" rid="F8">8A, D</xref>).</p><p><abbrev xmlns:xlink="http://www.w3.org/1999/xlink" xlink:title="abdominal segment" id="ABBRID0E45AG" xlink:type="simple">Abd</abbrev>. V with only one <abbrev xmlns:xlink="http://www.w3.org/1999/xlink" xlink:title="S-chaeta(e)" id="ABBRID0EB6AG" xlink:type="simple">sens</abbrev> detected on each side, and several ordinary chaetae from <abbrev xmlns:xlink="http://www.w3.org/1999/xlink" xlink:title="mesochaeta(e)" id="ABBRID0EF6AG" xlink:type="simple">mes</abbrev> to <abbrev xmlns:xlink="http://www.w3.org/1999/xlink" xlink:title="macrochaetae" id="ABBRID0EJ6AG" xlink:type="simple">mac</abbrev>, not counted (Fig. <xref ref-type="fig" rid="F8">8A</xref>). <abbrev xmlns:xlink="http://www.w3.org/1999/xlink" xlink:title="abdominal segment" id="ABBRID0ER6AG" xlink:type="simple">Abd</abbrev>. VI chaetotaxy not analysed.</p><p><bold><italic>Legs</italic></bold> (Fig. <xref ref-type="fig" rid="F9">9A–C</xref>). Legs long. <abbrev xmlns:xlink="http://www.w3.org/1999/xlink" xlink:title="tibiotarsus" id="ABBRID0EAABG" xlink:type="simple">Tita</abbrev> III as long as head diagonal, slightly longer than <abbrev xmlns:xlink="http://www.w3.org/1999/xlink" xlink:title="tibiotarsus" id="ABBRID0EEABG" xlink:type="simple">Tita</abbrev> I and II. Legs devoid of scales, mostly covered with ordinary ciliated chaetae of various length, from <abbrev xmlns:xlink="http://www.w3.org/1999/xlink" xlink:title="mesochaeta(e)" id="ABBRID0EIABG" xlink:type="simple">mes</abbrev> to <abbrev xmlns:xlink="http://www.w3.org/1999/xlink" xlink:title="macrochaetae" id="ABBRID0EMABG" xlink:type="simple">mac</abbrev>. Trochanteral organ of leg III with eight smooth, straight, unequal, spiny chaetae (n = 1) (Fig. <xref ref-type="fig" rid="F9">9C</xref>). Tibiotarsus chaetotaxy mostly composed of strong ciliated-serrated <abbrev xmlns:xlink="http://www.w3.org/1999/xlink" xlink:title="mesochaeta(e)" id="ABBRID0EUABG" xlink:type="simple">mes</abbrev>, the basal ones longer and thicker (50–60 µm), slightly shorter distally (up to 15–20 µm). Distal row with 8–10 subequal ciliated <abbrev xmlns:xlink="http://www.w3.org/1999/xlink" xlink:title="mesochaeta(e)" id="ABBRID0EYABG" xlink:type="simple">mes</abbrev> and a dorso-apical tenent hair thin, smooth and acuminate on all tita; a ventro-distal strong smooth erected chaeta present on <abbrev xmlns:xlink="http://www.w3.org/1999/xlink" xlink:title="tibiotarsus" id="ABBRID0E3ABG" xlink:type="simple">Tita</abbrev> III (Fig. <xref ref-type="fig" rid="F9">9A</xref>). Praetarsal <abbrev xmlns:xlink="http://www.w3.org/1999/xlink" xlink:title="microchaeta(e)" id="ABBRID0EEBBG" xlink:type="simple">mic</abbrev> minute (2.5–3 µm) (Fig. <xref ref-type="fig" rid="F9">9A</xref>). Unguis slender and relatively short (25–30 µm long, 6–7 µm wide at basis), 8–9 × shorter than tita, with one rather strong tooth at 30% of inner edge and a pair of inner basal teeth of unequal size; unguiculus pointed, narrow, lanceolate and elongate, ca. 0.6 × as long as claw, its external edge smooth (Fig. <xref ref-type="fig" rid="F9">9A</xref>).</p><fig id="F9" position="float" orientation="portrait"><object-id xmlns:xlink="http://www.w3.org/1999/xlink" content-type="doi" xlink:type="simple">10.3897/zookeys.987.54234.figure9</object-id><object-id xmlns:xlink="http://www.w3.org/1999/xlink" content-type="arpha" xlink:type="simple">D6DBBBC0-15CF-50D4-8BA8-B4C05F4C9946</object-id><label>Figure 9.</label><caption><p><italic><tp:taxon-name><tp:taxon-name-part taxon-name-part-type="genus" reg="Troglopedetes">Troglopedetes</tp:taxon-name-part> <tp:taxon-name-part taxon-name-part-type="species" reg="kae">kae</tp:taxon-name-part></tp:taxon-name></italic> sp. nov. continued <bold>A</bold> distal part of tibiotarsus III and claw complex with pointed tenent hair <bold>B</bold> distal part of tibiotarsus III and claw complex with clavate tenent hair <bold>C</bold> trochanteral organ <bold>D</bold> anterior side of ventral tube <bold>E</bold> lateral flap of ventral tube <bold>F</bold> posterior side of ventral tube.</p></caption><graphic xmlns:xlink="http://www.w3.org/1999/xlink" xlink:href="zookeys-987-001-g009.jpg" position="float" orientation="portrait" xlink:type="simple" id="oo_472399.jpg"><uri content-type="original_file" xlink:type="simple">https://binary.pensoft.net/fig/472399</uri></graphic></fig><p><bold><italic>Ventral tube</italic></bold> (Fig. <xref ref-type="fig" rid="F9">9D–F</xref>). Ventral tube ca. 4 × longer than wide, with 3+3 long serrated <abbrev xmlns:xlink="http://www.w3.org/1999/xlink" xlink:title="macrochaetae" id="ABBRID0ERDBG" xlink:type="simple">mac</abbrev> anteriorly (Fig. <xref ref-type="fig" rid="F9">9D</xref>) and six <abbrev xmlns:xlink="http://www.w3.org/1999/xlink" xlink:title="mesochaeta(e)" id="ABBRID0EZDBG" xlink:type="simple">mes</abbrev> (two ciliated and four smooth) on each lateral flap (Fig. <xref ref-type="fig" rid="F9">9E</xref>); posteriorly with at least 31 long ciliated <abbrev xmlns:xlink="http://www.w3.org/1999/xlink" xlink:title="mesochaeta(e)" id="ABBRID0EBEBG" xlink:type="simple">mes</abbrev> and two distal smooth <abbrev xmlns:xlink="http://www.w3.org/1999/xlink" xlink:title="mesochaeta(e)" id="ABBRID0EFEBG" xlink:type="simple">mes</abbrev> (Fig. <xref ref-type="fig" rid="F9">9F</xref>).</p><p><bold><italic>Furcal complex</italic></bold> (Fig. <xref ref-type="fig" rid="F10">10A–E</xref>). Tenaculum with four teeth on each ramus, of decreasing size from the basal to the distal one, on a prominent, irregular body, with a postero-basal strong, densely serrated, distally bent chaeta (Fig. <xref ref-type="fig" rid="F10">10A</xref>). Manubrium ca. 0.82 × (n = 8) shorter than mucrodens (mucro+dens). Manubrium dorsally with subequal ciliated <abbrev xmlns:xlink="http://www.w3.org/1999/xlink" xlink:title="mesochaeta(e)" id="ABBRID0EFFBG" xlink:type="simple">mes</abbrev> (none smooth), irregularly arranged in three or four rows in two longitudinal stripes separated by a glabrous axial stripe, external row of chaetae distally with at least 7–11 long ciliated <abbrev xmlns:xlink="http://www.w3.org/1999/xlink" xlink:title="mesochaeta(e)" id="ABBRID0EJFBG" xlink:type="simple">mes</abbrev>, dorso-distal plaque with 4+4 <abbrev xmlns:xlink="http://www.w3.org/1999/xlink" xlink:title="mesochaeta(e)" id="ABBRID0ENFBG" xlink:type="simple">mes</abbrev> and 2+2 pseudopores (Fig. <xref ref-type="fig" rid="F10">10B</xref>). Ventrally, dense cover of round to oval (22–38 µm) and thin elongated scales (20–25 µm). Dens straight, elongate, hairy, slightly and progressively tapering, dorsally with two rows of spines, mixed with ciliated <abbrev xmlns:xlink="http://www.w3.org/1999/xlink" xlink:title="mesochaeta(e)" id="ABBRID0EVFBG" xlink:type="simple">mes</abbrev> of various length, thickness and shape. Dorso-external row with 15–22 spines, dorso-internal row with 26–40 spines (asymmetries between dentes); external spines larger and less sclerotised than internal ones. Some short ciliated <abbrev xmlns:xlink="http://www.w3.org/1999/xlink" xlink:title="mesochaeta(e)" id="ABBRID0EZFBG" xlink:type="simple">mes</abbrev> interspersed with spines in the external row; dorsally between the two rows of spines a mix of short and long ciliated <abbrev xmlns:xlink="http://www.w3.org/1999/xlink" xlink:title="mesochaeta(e)" id="ABBRID0E4FBG" xlink:type="simple">mes</abbrev>, irregularly arranged in one row distally turning to three or four rows proximally; laterally, many short ciliated <abbrev xmlns:xlink="http://www.w3.org/1999/xlink" xlink:title="mesochaeta(e)" id="ABBRID0EBGBG" xlink:type="simple">mes</abbrev>; dorso-distally, 3–(4) stronger ciliated <abbrev xmlns:xlink="http://www.w3.org/1999/xlink" xlink:title="mesochaeta(e)" id="ABBRID0EFGBG" xlink:type="simple">mes</abbrev>; 2+2 <abbrev xmlns:xlink="http://www.w3.org/1999/xlink" xlink:title="pseudopore" id="ABBRID0EJGBG" xlink:type="simple">psp</abbrev> on dorso-basally between the two rows of spine, sometimes inconspicuous (Fig. <xref ref-type="fig" rid="F10">10C, D</xref>). Dens ventrally entirely and densely scaled, the scales elongate (20–38 µm) (oval shape distally), arranged in short lines from 3–5 (distally) to 6–8 scales (proximally) (Fig. <xref ref-type="fig" rid="F10">10D</xref>). Mucro rather stout, short, 9.3–13.7 (average 12, n = 8) × shorter than dens (Fig. <xref ref-type="fig" rid="F10">10D, E</xref>), with five main teeth, the apical one blunt and strong, the subapical one acute and strong, a latero-distal one small and acute, and two dorso-basal, one minute and acute and one strong, acute and longer without toothlets basally (Fig. <xref ref-type="fig" rid="F10">10E</xref>).</p><p><bold><italic>Genital plate</italic></bold> (Fig. <xref ref-type="fig" rid="F10">10F, G</xref>). Male genital plate of the circinate type, with six genital <abbrev xmlns:xlink="http://www.w3.org/1999/xlink" xlink:title="microchaeta(e)" id="ABBRID0EIHBG" xlink:type="simple">mic</abbrev> and 16 circumgenital short, thin, smooth <abbrev xmlns:xlink="http://www.w3.org/1999/xlink" xlink:title="mesochaeta(e)" id="ABBRID0EMHBG" xlink:type="simple">mes</abbrev> (Fig. <xref ref-type="fig" rid="F10">10F</xref>); female genital plate with 2+2 <abbrev xmlns:xlink="http://www.w3.org/1999/xlink" xlink:title="microchaeta(e)" id="ABBRID0EUHBG" xlink:type="simple">mic</abbrev> (Fig. <xref ref-type="fig" rid="F10">10G</xref>).</p><fig id="F10" position="float" orientation="portrait"><object-id xmlns:xlink="http://www.w3.org/1999/xlink" content-type="doi" xlink:type="simple">10.3897/zookeys.987.54234.figure10</object-id><object-id xmlns:xlink="http://www.w3.org/1999/xlink" content-type="arpha" xlink:type="simple">FFA04884-3CDA-5619-B6A2-373625002C8D</object-id><label>Figure 10.</label><caption><p><italic><tp:taxon-name><tp:taxon-name-part taxon-name-part-type="genus" reg="Troglopedetes">Troglopedetes</tp:taxon-name-part> <tp:taxon-name-part taxon-name-part-type="species" reg="kae">kae</tp:taxon-name-part></tp:taxon-name></italic> sp. nov. continued <bold>A</bold> tenaculum <bold>B</bold> manubrium dorsal side <bold>C</bold> distal part of Manubrium and basal part of dens indicate the location of pseudopore <bold>D</bold> distal part of Manubrium and Mucrodens <bold>E</bold> mucro <bold>F</bold> male genital plate <bold>G</bold> female genital plate.</p></caption><graphic xmlns:xlink="http://www.w3.org/1999/xlink" xlink:href="zookeys-987-001-g010.jpg" position="float" orientation="portrait" xlink:type="simple" id="oo_472400.jpg"><uri content-type="original_file" xlink:type="simple">https://binary.pensoft.net/fig/472400</uri></graphic></fig></tp:treatment-sec><tp:treatment-sec sec-type="ecology" id="SECID0ECJBG"><title>Ecology.</title><p><italic><tp:taxon-name><tp:taxon-name-part taxon-name-part-type="genus" reg="Troglopedetes">Troglopedetes</tp:taxon-name-part> <tp:taxon-name-part taxon-name-part-type="species" reg="kae">kae</tp:taxon-name-part></tp:taxon-name></italic> sp. nov. is only known from a small chamber in the dark zone of a cave, accessible by a very low and narrow passage. Specimens were found as small populations in an oligotrophic habitat, i.e., on wall and ground with very humid and wet environment, without any trace of organic matter.</p></tp:treatment-sec><tp:treatment-sec sec-type="etymology" id="SECID0ETJBG"><title>Etymology.</title><p>The species name is taken from the type locality (Tham Kae).</p></tp:treatment-sec><tp:treatment-sec sec-type="remarks" id="SECID0EYJBG"><title>Remarks.</title><p><italic><tp:taxon-name><tp:taxon-name-part taxon-name-part-type="genus" reg="Troglopedetes">Troglopedetes</tp:taxon-name-part> <tp:taxon-name-part taxon-name-part-type="species" reg="kae">kae</tp:taxon-name-part></tp:taxon-name></italic> sp. nov. has four medial head macrochaetae, three medial <abbrev xmlns:xlink="http://www.w3.org/1999/xlink" xlink:title="abdominal segment" id="ABBRID0EJKBG" xlink:type="simple">Abd</abbrev>. IV macrochaetae, one inner teeth of claw and mucro with five teeth. It is near <italic><tp:taxon-name><tp:taxon-name-part taxon-name-part-type="genus" reg="Troglopedetes">T.</tp:taxon-name-part> <tp:taxon-name-part taxon-name-part-type="species" reg="centralis">centralis</tp:taxon-name-part></tp:taxon-name></italic> Deharveng &amp; Gers, 1993 from a cave in Doi Chiang Dao, Chiang Mai province in the absence of eyes, chaetotaxy of labial basis and of outer maxillary lobe, dorsal macrochaetotaxy from head to <abbrev xmlns:xlink="http://www.w3.org/1999/xlink" xlink:title="abdominal segment" id="ABBRID0EYKBG" xlink:type="simple">Abd</abbrev>. IV, chaetotaxy of anterior side of ventral tube and claw morphology. However, <italic><tp:taxon-name><tp:taxon-name-part taxon-name-part-type="genus" reg="Troglopedetes">T.</tp:taxon-name-part> <tp:taxon-name-part taxon-name-part-type="species" reg="kae">kae</tp:taxon-name-part></tp:taxon-name></italic> sp. nov. differs from <italic><tp:taxon-name><tp:taxon-name-part taxon-name-part-type="genus" reg="Troglopedetes">T.</tp:taxon-name-part> <tp:taxon-name-part taxon-name-part-type="species" reg="centralis">centralis</tp:taxon-name-part></tp:taxon-name></italic> by its smaller size (1.3–1.6 vs. 1.7–2.1 mm), body colour with spots of orange pigment (vs. white), longer antennae (0.5–0.6 × as long as body vs. 0.4), thinner claw with an internal tooth at 30 vs. 50–65% from the basis, chaetae on lateral flap of the ventral tube (6+6 vs. 7+7), higher ratio dens:mucro (9.3–13.7 vs. 8.8), and mucro with five teeth (vs. four).</p><p>In the same cave and same habitat, we found another morphotype with very different claw complex; thick and clavate tenent hair, two strong inner teeth on claw at 74% and 91% of inner edge, and external edge of unguiculus with two or three minute outer basal teeth, sometimes inconspicuous (Fig. <xref ref-type="fig" rid="F9">9B</xref>). However, material was not enough to describe it in detail.</p><p>The locality where <italic><tp:taxon-name><tp:taxon-name-part taxon-name-part-type="genus" reg="Troglopedetes">T.</tp:taxon-name-part> <tp:taxon-name-part taxon-name-part-type="species" reg="kae">kae</tp:taxon-name-part></tp:taxon-name></italic> sp. nov. was collected is located 400 km south of the Isthmus of Kra, i.e., more south than other described <italic><tp:taxon-name><tp:taxon-name-part taxon-name-part-type="genus" reg="Troglopedetes">Troglopedetes</tp:taxon-name-part></tp:taxon-name></italic> from Thailand. The Isthmus of Kra is well-known to be a biogeographical transition zone between Indochinese and Sundaic fauna (Fig. <xref ref-type="fig" rid="F1">1</xref>). It was previously considered to be the southern distribution limit for the genus <italic><tp:taxon-name><tp:taxon-name-part taxon-name-part-type="genus" reg="Troglopedetes">Troglopedetes</tp:taxon-name-part></tp:taxon-name></italic>, and the northern limit for the closely related genus <italic><tp:taxon-name><tp:taxon-name-part taxon-name-part-type="genus" reg="Cyphoderopsis">Cyphoderopsis</tp:taxon-name-part></tp:taxon-name></italic> in Thailand (<xref ref-type="bibr" rid="B16">Deharveng and Gers 1993</xref>, <xref ref-type="bibr" rid="B26">Jantarit et al. 2013</xref>). This discovery provides evidence that the two genera may actually overlap in southern Thailand, and questions the role of the Isthmus of Kra as biogeographical barrier for cave fauna.</p></tp:treatment-sec><tp:treatment-sec><!--Section generated to contain objects referenced in tp:taxon-treatment.--><fig id="F1" position="float" orientation="portrait"><object-id xmlns:xlink="http://www.w3.org/1999/xlink" content-type="doi" xlink:type="simple">10.3897/zookeys.987.54234.figure1</object-id><object-id xmlns:xlink="http://www.w3.org/1999/xlink" content-type="arpha" xlink:type="simple">4405DDAF-A293-5C56-AB5D-AE108CA4519F</object-id><label>Figure 1.</label><caption><p>Distribution of <italic><tp:taxon-name><tp:taxon-name-part taxon-name-part-type="genus" reg="Troglopedetes">Troglopedetes</tp:taxon-name-part></tp:taxon-name></italic> in Thailand (empty blue circles) with distributed limestone (orange colour) of the country <bold>1</bold><italic><tp:taxon-name><tp:taxon-name-part taxon-name-part-type="genus" reg="Troglopedetes">T.</tp:taxon-name-part> <tp:taxon-name-part taxon-name-part-type="species" reg="maffrei">maffrei</tp:taxon-name-part></tp:taxon-name></italic> Deharveng &amp; Gers, 1993 <bold>2</bold><italic><tp:taxon-name><tp:taxon-name-part taxon-name-part-type="genus" reg="Troglopedetes">T.</tp:taxon-name-part> <tp:taxon-name-part taxon-name-part-type="species" reg="longicornis">longicornis</tp:taxon-name-part></tp:taxon-name></italic> Deharveng &amp; Gers, 1993 <bold>3</bold><italic><tp:taxon-name><tp:taxon-name-part taxon-name-part-type="genus" reg="Troglopedetes">T.</tp:taxon-name-part> <tp:taxon-name-part taxon-name-part-type="species" reg="centralis">centralis</tp:taxon-name-part></tp:taxon-name></italic> Deharveng &amp; Gers, 1993 <bold>4</bold><italic><tp:taxon-name><tp:taxon-name-part taxon-name-part-type="genus" reg="Troglopedetes">T.</tp:taxon-name-part> <tp:taxon-name-part taxon-name-part-type="species" reg="fredstonei">fredstonei</tp:taxon-name-part></tp:taxon-name></italic> Deharveng, 1988 <bold>5</bold><italic><tp:taxon-name><tp:taxon-name-part taxon-name-part-type="genus" reg="Troglopedetes">T.</tp:taxon-name-part> <tp:taxon-name-part taxon-name-part-type="species" reg="leclerci">leclerci</tp:taxon-name-part></tp:taxon-name></italic> Deharveng, 1990 <bold>6</bold><italic><tp:taxon-name><tp:taxon-name-part taxon-name-part-type="genus" reg="Troglopedetes">T.</tp:taxon-name-part> <tp:taxon-name-part taxon-name-part-type="species" reg="microps">microps</tp:taxon-name-part></tp:taxon-name></italic> Deharveng &amp; Gers, 1993 <bold>7</bold><italic><tp:taxon-name><tp:taxon-name-part taxon-name-part-type="genus" reg="Troglopedetes">T.</tp:taxon-name-part> <tp:taxon-name-part taxon-name-part-type="species" reg="multispinosus">multispinosus</tp:taxon-name-part></tp:taxon-name></italic> Deharveng &amp; Gers, 1993 <bold>8</bold><italic><tp:taxon-name><tp:taxon-name-part taxon-name-part-type="genus" reg="Troglopedetes">T.</tp:taxon-name-part> <tp:taxon-name-part taxon-name-part-type="species" reg="maungonensis">maungonensis</tp:taxon-name-part></tp:taxon-name></italic> Deharveng &amp; Gers, 1993 <bold>9</bold><italic><tp:taxon-name><tp:taxon-name-part taxon-name-part-type="genus" reg="Troglopedetes">T.</tp:taxon-name-part> <tp:taxon-name-part taxon-name-part-type="species" reg="calvus">calvus</tp:taxon-name-part></tp:taxon-name></italic> Deharveng &amp; Gers, 1993 <bold>10</bold><italic><tp:taxon-name><tp:taxon-name-part taxon-name-part-type="genus" reg="Troglopedetes">T.</tp:taxon-name-part> <tp:taxon-name-part taxon-name-part-type="species" reg="dispersus">dispersus</tp:taxon-name-part></tp:taxon-name></italic> Deharveng &amp; Gers, 1993 <bold>11</bold><italic><tp:taxon-name><tp:taxon-name-part taxon-name-part-type="genus" reg="Troglopedetes">T.</tp:taxon-name-part> <tp:taxon-name-part taxon-name-part-type="species" reg="convergens">convergens</tp:taxon-name-part></tp:taxon-name></italic> Deharveng &amp; Gers, 1993 <bold>12</bold><italic><tp:taxon-name><tp:taxon-name-part taxon-name-part-type="genus" reg="Troglopedetes">T.</tp:taxon-name-part> <tp:taxon-name-part taxon-name-part-type="species" reg="paucisetosus">paucisetosus</tp:taxon-name-part></tp:taxon-name></italic> Deharveng &amp; Gers, 1993 <bold>13</bold><italic><tp:taxon-name><tp:taxon-name-part taxon-name-part-type="genus" reg="Troglopedetes">T.</tp:taxon-name-part> <tp:taxon-name-part taxon-name-part-type="species" reg="meridionalis">meridionalis</tp:taxon-name-part></tp:taxon-name></italic> sp. nov. <bold>14</bold><italic><tp:taxon-name><tp:taxon-name-part taxon-name-part-type="genus" reg="Troglopedetes">T.</tp:taxon-name-part> <tp:taxon-name-part taxon-name-part-type="species" reg="kae">kae</tp:taxon-name-part></tp:taxon-name></italic> sp. nov. and its habitus (small colour picture). Small dark dots indicate province capitals; scale 1:250,000.</p></caption><graphic xmlns:xlink="http://www.w3.org/1999/xlink" xlink:href="zookeys-987-001-g001.jpg" position="float" orientation="portrait" xlink:type="simple" id="oo_472391.jpg"><uri content-type="original_file" xlink:type="simple">https://binary.pensoft.net/fig/472391</uri></graphic></fig></tp:treatment-sec><ref-list><ref id="B26"><mixed-citation xmlns:xlink="http://www.w3.org/1999/xlink" xlink:type="simple"><person-group><name name-style="western"><surname>Jantarit</surname><given-names>S</given-names></name><name name-style="western"><surname>Satasook</surname><given-names>C</given-names></name><name name-style="western"><surname>Deharveng</surname><given-names>L</given-names></name></person-group> (<year>2013</year>) <article-title>The genus <italic><tp:taxon-name><tp:taxon-name-part taxon-name-part-type="genus">Cyphoderopsis</tp:taxon-name-part></tp:taxon-name></italic> (<tp:taxon-name><tp:taxon-name-part taxon-name-part-type="order">Collembola</tp:taxon-name-part></tp:taxon-name>: <tp:taxon-name><tp:taxon-name-part taxon-name-part-type="family">Paronellidae</tp:taxon-name-part></tp:taxon-name>) in Thailand and a faunal transition at the Isthmus of Kra in <tp:taxon-name><tp:taxon-name-part taxon-name-part-type="subfamily">Troglopedetinae</tp:taxon-name-part></tp:taxon-name>.</article-title><source>Zootaxa</source><volume>3721</volume>(<issue>1</issue>): <fpage>49</fpage>–<lpage>70</lpage>. <ext-link xlink:type="simple" ext-link-type="doi" xlink:href="10.11646/zootaxa.3721.1.2">https://doi.org/10.11646/zootaxa.3721.1.2</ext-link></mixed-citation></ref><ref id="B22"><mixed-citation xmlns:xlink="http://www.w3.org/1999/xlink" xlink:type="simple"><person-group><name name-style="western"><surname>Fjellberg</surname><given-names>A</given-names></name></person-group> (<year>1999</year>) <article-title>The labial palp in <tp:taxon-name><tp:taxon-name-part taxon-name-part-type="order">Collembola</tp:taxon-name-part></tp:taxon-name>.</article-title><source>Zoologischer Anzeiger</source><volume>237</volume>: <fpage>309</fpage>–<lpage>330</lpage>.</mixed-citation></ref><ref id="B16"><mixed-citation xmlns:xlink="http://www.w3.org/1999/xlink" xlink:type="simple"><person-group><name name-style="western"><surname>Deharveng</surname><given-names>L</given-names></name><name name-style="western"><surname>Gers</surname><given-names>C</given-names></name></person-group> (<year>1993</year>) <article-title>Ten new species of <italic><tp:taxon-name><tp:taxon-name-part taxon-name-part-type="genus">Troglopedetes</tp:taxon-name-part></tp:taxon-name></italic> Absolon, 1907 from caves of Thailand (<tp:taxon-name><tp:taxon-name-part taxon-name-part-type="order">Collembola</tp:taxon-name-part></tp:taxon-name>, <tp:taxon-name><tp:taxon-name-part taxon-name-part-type="family">Paronellidae</tp:taxon-name-part></tp:taxon-name>).</article-title><source>Bijdragen tot de Dierkunde</source><volume>63</volume>: <fpage>103</fpage>–<lpage>113</lpage>. <ext-link xlink:type="simple" ext-link-type="doi" xlink:href="10.1163/26660644-06302002">https://doi.org/10.1163/26660644-06302002</ext-link></mixed-citation></ref><ref id="B31"><mixed-citation xmlns:xlink="http://www.w3.org/1999/xlink" xlink:type="simple"><person-group><name name-style="western"><surname>Lukić</surname><given-names>M</given-names></name><name name-style="western"><surname>Porco</surname><given-names>D</given-names></name><name name-style="western"><surname>Bedos</surname><given-names>A</given-names></name><name name-style="western"><surname>Deharveng</surname><given-names>L</given-names></name></person-group> (<year>2015</year>) <article-title>The puzzling distribution of <tp:taxon-name><tp:taxon-name-part taxon-name-part-type="genus">Heteromurus</tp:taxon-name-part> (<tp:taxon-name-part taxon-name-part-type="subgenus">Verhoeffiella</tp:taxon-name-part>) <tp:taxon-name-part taxon-name-part-type="species">absoloni</tp:taxon-name-part></tp:taxon-name> Kseneman, 1938 (<tp:taxon-name><tp:taxon-name-part taxon-name-part-type="order">Collembola</tp:taxon-name-part></tp:taxon-name>: <tp:taxon-name><tp:taxon-name-part taxon-name-part-type="family">Entomobryidae</tp:taxon-name-part></tp:taxon-name>: <tp:taxon-name>Heteromurinae</tp:taxon-name>) resolved: detailed redescription of the nominal species and description of a new species from Catalonia (Spain).</article-title><source>Zootaxa</source><volume>4039</volume>(<issue>2</issue>): <fpage>249</fpage>–<lpage>275</lpage>. <ext-link xlink:type="simple" ext-link-type="doi" xlink:href="10.11646/zootaxa.4039.2.3">https://doi.org/10.11646/zootaxa.4039.2.3</ext-link></mixed-citation></ref></ref-list></tp:taxon-treatment>
