# Supplementary material for: The multiformity of antennal chaetae in Troglopedetes Joseph, 1872 (Collembola, Paronellidae, Troglopedetinae), with descriptions of two new species from Thailand
Source: Zookeys. 2020 Nov 6;987:1–40. doi: 10.3897/zookeys.987.54234 (PMC7666072; doi:10.3897/zookeys.987.54234)
Supplement: XML Treatment for Troglopedetes meridionalis [file zookeys.987.54234-treatment3.xml]

<!DOCTYPE tp:taxon-treatment
  PUBLIC "-//TaxonX//DTD Taxonomic Treatment Publishing DTD v0 20100105//EN" "tax-treatment-NSO.dtd">
<tp:taxon-treatment xmlns:tp="http://www.plazi.org/taxpub"><tp:treatment-meta><kwd-group><label>Taxon classification</label><kwd><named-content xmlns:xlink="http://www.w3.org/1999/xlink" content-type="kingdom">Animalia</named-content></kwd><kwd><named-content xmlns:xlink="http://www.w3.org/1999/xlink" content-type="order">Entomobryomorpha</named-content></kwd><kwd><named-content xmlns:xlink="http://www.w3.org/1999/xlink" content-type="family">Paronellidae</named-content></kwd></kwd-group><mixed-citation publication-type="journal"><person-group><name><surname>Jantarit</surname><given-names>Sopark</given-names></name><name><surname>Surakhamhaeng</surname><given-names>Katthaleeya</given-names></name><name><surname>Deharveng</surname><given-names>Louis</given-names></name></person-group><article-title>The multiformity of antennal chaetae in <italic><tp:taxon-name><tp:taxon-name-part taxon-name-part-type="genus" reg="Troglopedetes">Troglopedetes</tp:taxon-name-part></tp:taxon-name></italic> Joseph, 1872 (<tp:taxon-name><tp:taxon-name-part taxon-name-part-type="order">Collembola</tp:taxon-name-part></tp:taxon-name>, <tp:taxon-name><tp:taxon-name-part taxon-name-part-type="family">Paronellidae</tp:taxon-name-part></tp:taxon-name>, <tp:taxon-name><tp:taxon-name-part taxon-name-part-type="subfamily">Troglopedetinae</tp:taxon-name-part></tp:taxon-name>), with descriptions of two new species from Thailand</article-title><source>Zookeys</source><day>06</day><month>11</month><year>2020</year><volume>987</volume><fpage>1</fpage><lpage>40</lpage><pub-id pub-id-type="doi">10.3897/zookeys.987.54234</pub-id></mixed-citation></tp:treatment-meta><tp:nomenclature><tp:taxon-name><object-id xmlns:xlink="http://www.w3.org/1999/xlink" content-type="arpha" xlink:type="simple">04121417-9A49-5997-9648-44325892AF10</object-id>
                <tp:taxon-name-part taxon-name-part-type="genus" reg="Troglopedetes">Troglopedetes</tp:taxon-name-part>
                <tp:taxon-name-part taxon-name-part-type="species" reg="meridionalis">meridionalis</tp:taxon-name-part>
                <object-id xmlns:xlink="http://www.w3.org/1999/xlink" content-type="zoobank" xlink:type="simple">http://zoobank.org/9FA46FCC-4ED7-4DE0-9362-EC8425E63AAD</object-id>
              </tp:taxon-name><tp:taxon-status xmlns:xlink="http://www.w3.org/1999/xlink" xlink:type="simple">sp. nov.</tp:taxon-status><xref ref-type="fig" rid="F11">Figures 11</xref><xref ref-type="fig" rid="F12">, 12</xref><xref ref-type="fig" rid="F13">, 13</xref><xref ref-type="fig" rid="F14">, 14</xref><xref ref-type="fig" rid="F15">, 15</xref><xref ref-type="fig" rid="F16">, 16</xref></tp:nomenclature><tp:treatment-sec sec-type="type material" id="SECID0EPPBG"><title>Type material.</title><p>Holotype male and four paratypes (one female, three subadults) on slides. Thailand: Chumphon Province: Lang Suan district, Tham Don Non (Tapan), <named-content xmlns:xlink="http://www.w3.org/1999/xlink" content-type="dwc:verbatimCoordinates" xlink:type="simple"><named-content content-type="geo-json" specific-use="{&#34;type&#34;:&#34;Point&#34;,&#34;coordinates&#34;:[99.044722,9.903889]}" id="NCID0EYPBG" xlink:type="simple">9°54'14"N, 99°02'41"E</named-content></named-content>, ca 60 m a.s.l., 25 Jul. 2015, S. Jantarit leg., dark zone of cave, by aspirator (sample # THA_SJ_CPN01). Holotype and two paratypes deposited in <named-content xmlns:xlink="http://www.w3.org/1999/xlink" content-type="dwc:institutional_code" xlink:type="simple">NHM-PSU</named-content>. Two paratypes deposited in <named-content xmlns:xlink="http://www.w3.org/1999/xlink" content-type="dwc:institutional_code" xlink:type="simple">MNHN</named-content>. Measurements of holotype in Table <xref ref-type="table" rid="T2">2</xref>.</p><table-wrap id="T2" position="float" orientation="portrait"><label>Table 2.</label><caption><p><italic><tp:taxon-name><tp:taxon-name-part taxon-name-part-type="genus" reg="Troglopedetes">Troglopedetes</tp:taxon-name-part> <tp:taxon-name-part taxon-name-part-type="species" reg="meridionalis">meridionalis</tp:taxon-name-part></tp:taxon-name></italic> sp. nov., measurements in µm (from holotype).</p></caption><table id="TID0EEXBG" rules="all"><tbody><tr><th rowspan="1" colspan="2">Head</th><th rowspan="1" colspan="2">Body</th><th rowspan="1" colspan="2">Appendages</th></tr><tr><td rowspan="1" colspan="1"><abbrev xmlns:xlink="http://www.w3.org/1999/xlink" xlink:title="antennal segment" id="ABBRID0ESRBG" xlink:type="simple">Ant</abbrev>. I</td><td rowspan="1" colspan="1">78</td><td rowspan="1" colspan="1"><abbrev xmlns:xlink="http://www.w3.org/1999/xlink" xlink:title="thoracic segment" id="ABBRID0E4RBG" xlink:type="simple">Th</abbrev>. II</td><td rowspan="1" colspan="1">137</td><td rowspan="1" colspan="1">Man</td><td rowspan="1" colspan="1">345</td></tr><tr><td rowspan="1" colspan="1"><abbrev xmlns:xlink="http://www.w3.org/1999/xlink" xlink:title="antennal segment" id="ABBRID0EPSBG" xlink:type="simple">Ant</abbrev>. II</td><td rowspan="1" colspan="1">150</td><td rowspan="1" colspan="1"><abbrev xmlns:xlink="http://www.w3.org/1999/xlink" xlink:title="thoracic segment" id="ABBRID0E1SBG" xlink:type="simple">Th</abbrev>. III</td><td rowspan="1" colspan="1">114</td><td rowspan="1" colspan="1">Dens</td><td rowspan="1" colspan="1">340</td></tr><tr><td rowspan="1" colspan="1"><abbrev xmlns:xlink="http://www.w3.org/1999/xlink" xlink:title="antennal segment" id="ABBRID0EMTBG" xlink:type="simple">Ant</abbrev>. III</td><td rowspan="1" colspan="1">125</td><td rowspan="1" colspan="1"><abbrev xmlns:xlink="http://www.w3.org/1999/xlink" xlink:title="abdominal segment" id="ABBRID0EXTBG" xlink:type="simple">Abd</abbrev>. I</td><td rowspan="1" colspan="1">62</td><td rowspan="1" colspan="1">Mucro</td><td rowspan="1" colspan="1">30</td></tr><tr><td rowspan="1" colspan="1"><abbrev xmlns:xlink="http://www.w3.org/1999/xlink" xlink:title="antennal segment" id="ABBRID0EJUBG" xlink:type="simple">Ant</abbrev>. IVa</td><td rowspan="1" colspan="1">125</td><td rowspan="1" colspan="1"><abbrev xmlns:xlink="http://www.w3.org/1999/xlink" xlink:title="abdominal segment" id="ABBRID0EUUBG" xlink:type="simple">Abd</abbrev>. II</td><td rowspan="1" colspan="1">76</td><td rowspan="1" colspan="1">Furca</td><td rowspan="1" colspan="1">715</td></tr><tr><td rowspan="1" colspan="1"><abbrev xmlns:xlink="http://www.w3.org/1999/xlink" xlink:title="antennal segment" id="ABBRID0EGVBG" xlink:type="simple">Ant</abbrev>. IVb</td><td rowspan="1" colspan="1">125</td><td rowspan="1" colspan="1"><abbrev xmlns:xlink="http://www.w3.org/1999/xlink" xlink:title="abdominal segment" id="ABBRID0ERVBG" xlink:type="simple">Abd</abbrev>. III</td><td rowspan="1" colspan="1">110</td><td rowspan="1" colspan="1">Claw I</td><td rowspan="1" colspan="1">27</td></tr><tr><td rowspan="1" colspan="1"><abbrev xmlns:xlink="http://www.w3.org/1999/xlink" xlink:title="antennal segment" id="ABBRID0EDWBG" xlink:type="simple">Ant</abbrev>.</td><td rowspan="1" colspan="1">603</td><td rowspan="1" colspan="1"><abbrev xmlns:xlink="http://www.w3.org/1999/xlink" xlink:title="abdominal segment" id="ABBRID0EOWBG" xlink:type="simple">Abd</abbrev>. IV</td><td rowspan="1" colspan="1">400</td><td rowspan="1" colspan="1">Claw II</td><td rowspan="1" colspan="1">27</td></tr><tr><td rowspan="1" colspan="1">Head</td><td rowspan="1" colspan="1">300</td><td rowspan="1" colspan="1"><abbrev xmlns:xlink="http://www.w3.org/1999/xlink" xlink:title="abdominal segment" id="ABBRID0EGXBG" xlink:type="simple">Abd</abbrev>. V</td><td rowspan="1" colspan="1">62</td><td rowspan="1" colspan="1">Claw III</td><td rowspan="1" colspan="1">27</td></tr><tr><td rowspan="1" colspan="1"/><td rowspan="1" colspan="1"/><td rowspan="1" colspan="1"><abbrev xmlns:xlink="http://www.w3.org/1999/xlink" xlink:title="abdominal segment" id="ABBRID0E5XBG" xlink:type="simple">Abd</abbrev>. VI</td><td rowspan="1" colspan="1">40</td><td rowspan="1" colspan="1"/><td rowspan="1" colspan="1"/></tr><tr><td rowspan="1" colspan="1"/><td rowspan="1" colspan="1"/><td rowspan="1" colspan="1">Body</td><td rowspan="1" colspan="1">1,301</td><td rowspan="1" colspan="1"/><td rowspan="1" colspan="1"/></tr></tbody></table></table-wrap></tp:treatment-sec><tp:treatment-sec sec-type="description" id="SECID0E5YBG"><title>Description.</title><p><bold><italic>Habitus</italic>.</bold> Slightly troglomorphic, slender, with elongate legs, furca and antennae (Figs <xref ref-type="fig" rid="F1">1</xref>, <xref ref-type="fig" rid="F11">11A</xref>). Body length 1.3–1.5 mm. Fourth abdominal segment 3 × as long as the third one along dorsal axis. Furca well developed, ca. 2 × shorter than body length. Body colour white with spots of orange pigment. Eyes absent, no ocular patch.</p><fig id="F11" position="float" orientation="portrait"><object-id xmlns:xlink="http://www.w3.org/1999/xlink" content-type="doi" xlink:type="simple">10.3897/zookeys.987.54234.figure11</object-id><object-id xmlns:xlink="http://www.w3.org/1999/xlink" content-type="arpha" xlink:type="simple">4C4560AD-E969-5DF6-B1F9-536470EFEB2A</object-id><label>Figure 11.</label><caption><p><italic><tp:taxon-name><tp:taxon-name-part taxon-name-part-type="genus" reg="Troglopedetes">Troglopedetes</tp:taxon-name-part> <tp:taxon-name-part taxon-name-part-type="species" reg="meridionalis">meridionalis</tp:taxon-name-part></tp:taxon-name></italic> sp. nov. <bold>A</bold> habitus <bold>B</bold> labial palp of papillae E <bold>C</bold> outer maxillary lobe, right side <bold>D</bold> chaetotaxy of basal area of labium, right side <bold>E</bold> mandible <bold>F</bold> maxilla <bold>G</bold> ventral chaetotaxy of head, left side <bold>H</bold> antenna, right side <bold>I</bold> distal organ of <abbrev xmlns:xlink="http://www.w3.org/1999/xlink" xlink:title="antennal segment" id="ABBRID0EW1BG" xlink:type="simple">Ant</abbrev>. III, right side <bold>J</bold> dorsal chaetotaxy of head.</p></caption><graphic xmlns:xlink="http://www.w3.org/1999/xlink" xlink:href="zookeys-987-001-g011.jpg" position="float" orientation="portrait" xlink:type="simple" id="oo_472401.jpg"><uri content-type="original_file" xlink:type="simple">https://binary.pensoft.net/fig/472401</uri></graphic></fig><p><bold><italic>Chaetal types</italic>.</bold> Four types of chaetae on somites, appendages (except antennae) and mouthparts: scales, present on antennae I and II, head, body and furca, absent on legs and ventral tube; ordinary chaetae on all body parts; S-chaetae and trichobothria on tergites; hairs devoid of sockets on outer maxillary lobe. Chaetal types on antennae are much more diverse and described separately further.</p><p><bold><italic>Pseudopores</italic></bold> (Figs <xref ref-type="fig" rid="F12">12C</xref>, <xref ref-type="fig" rid="F13">13D</xref>, <xref ref-type="fig" rid="F15">15A, B, D</xref>). Pseudopores present as round flat disks larger than <abbrev xmlns:xlink="http://www.w3.org/1999/xlink" xlink:title="macrochaetae" id="ABBRID0EO3BG" xlink:type="simple">mac</abbrev> sockets, on antennae, head and tergites. Dorsal pseudopore formula: 1–(2)/1, 1/1, 1, 1, 1+4 (Figs <xref ref-type="fig" rid="F11">11J</xref>, <xref ref-type="fig" rid="F15">15A</xref>). On antenna, 1–(2) <abbrev xmlns:xlink="http://www.w3.org/1999/xlink" xlink:title="pseudopore" id="ABBRID0E13BG" xlink:type="simple">psp</abbrev> detected ventro-distally on <abbrev xmlns:xlink="http://www.w3.org/1999/xlink" xlink:title="antennal segment" id="ABBRID0E53BG" xlink:type="simple">Ant</abbrev>. I., one ventro-distally on <abbrev xmlns:xlink="http://www.w3.org/1999/xlink" xlink:title="antennal segment" id="ABBRID0EC4BG" xlink:type="simple">Ant</abbrev>. II and one ventro-distally on <abbrev xmlns:xlink="http://www.w3.org/1999/xlink" xlink:title="antennal segment" id="ABBRID0EG4BG" xlink:type="simple">Ant</abbrev>. III, sometimes not clearly seen (Figs <xref ref-type="fig" rid="F12">12C</xref>, <xref ref-type="fig" rid="F13">13D</xref>). On head, 1–(2) <abbrev xmlns:xlink="http://www.w3.org/1999/xlink" xlink:title="pseudopore" id="ABBRID0ES4BG" xlink:type="simple">psp</abbrev> close to antennal basis. On legs, <abbrev xmlns:xlink="http://www.w3.org/1999/xlink" xlink:title="pseudopore" id="ABBRID0EW4BG" xlink:type="simple">psp</abbrev> present externally on coxae (two for legs I and II and 2–(3) for leg III). On manubrium, two <abbrev xmlns:xlink="http://www.w3.org/1999/xlink" xlink:title="pseudopore" id="ABBRID0E14BG" xlink:type="simple">psp</abbrev> on each dorso-distal plaque, on dens (new location for <italic><tp:taxon-name><tp:taxon-name-part taxon-name-part-type="genus" reg="Troglopedetes">Troglopedetes</tp:taxon-name-part></tp:taxon-name></italic>) two <abbrev xmlns:xlink="http://www.w3.org/1999/xlink" xlink:title="pseudopore" id="ABBRID0EF5BG" xlink:type="simple">psp</abbrev> dorso-basally near the internal spine on each side (Fig. <xref ref-type="fig" rid="F16">16E</xref>).</p><fig id="F12" position="float" orientation="portrait"><object-id xmlns:xlink="http://www.w3.org/1999/xlink" content-type="doi" xlink:type="simple">10.3897/zookeys.987.54234.figure12</object-id><object-id xmlns:xlink="http://www.w3.org/1999/xlink" content-type="arpha" xlink:type="simple">E568ADEC-93CB-5F2B-89C3-F05CB656E077</object-id><label>Figure 12.</label><caption><p><italic><tp:taxon-name><tp:taxon-name-part taxon-name-part-type="genus" reg="Troglopedetes">Troglopedetes</tp:taxon-name-part> <tp:taxon-name-part taxon-name-part-type="species" reg="meridionalis">meridionalis</tp:taxon-name-part></tp:taxon-name></italic> sp. nov. continued <bold>A</bold> dorsal side of <abbrev xmlns:xlink="http://www.w3.org/1999/xlink" xlink:title="antennal segment" id="ABBRID0EC6BG" xlink:type="simple">Ant</abbrev>. I with scale and S-chaetae, right side <bold>B</bold> dorsal side of <abbrev xmlns:xlink="http://www.w3.org/1999/xlink" xlink:title="antennal segment" id="ABBRID0EI6BG" xlink:type="simple">Ant</abbrev>. I with all chaetal types, right side <bold>C</bold> ventral side of <abbrev xmlns:xlink="http://www.w3.org/1999/xlink" xlink:title="antennal segment" id="ABBRID0EO6BG" xlink:type="simple">Ant</abbrev>. I with scale and S-chaetae, right side <bold>D</bold> ventral side of <abbrev xmlns:xlink="http://www.w3.org/1999/xlink" xlink:title="antennal segment" id="ABBRID0EU6BG" xlink:type="simple">Ant</abbrev>. I with all chaetal types, right side <bold>E</bold> type of scale <bold>F</bold> type of antennal ordinary chaetae <bold>G</bold> type of antennal S-chaetae <bold>H</bold> subapical organite of <abbrev xmlns:xlink="http://www.w3.org/1999/xlink" xlink:title="antennal segment" id="ABBRID0EBAAI" xlink:type="simple">Ant</abbrev>. IV.</p></caption><graphic xmlns:xlink="http://www.w3.org/1999/xlink" xlink:href="zookeys-987-001-g012.jpg" position="float" orientation="portrait" xlink:type="simple" id="oo_472402.jpg"><uri content-type="original_file" xlink:type="simple">https://binary.pensoft.net/fig/472402</uri></graphic></fig><fig id="F13" position="float" orientation="portrait"><object-id xmlns:xlink="http://www.w3.org/1999/xlink" content-type="doi" xlink:type="simple">10.3897/zookeys.987.54234.figure13</object-id><object-id xmlns:xlink="http://www.w3.org/1999/xlink" content-type="arpha" xlink:type="simple">2D948BD4-C26E-5CA8-8691-AC32812160A5</object-id><label>Figure 13.</label><caption><p><italic><tp:taxon-name><tp:taxon-name-part taxon-name-part-type="genus" reg="Troglopedetes">Troglopedetes</tp:taxon-name-part> <tp:taxon-name-part taxon-name-part-type="species" reg="meridionalis">meridionalis</tp:taxon-name-part></tp:taxon-name></italic> sp. nov. continued <bold>A</bold> ventral side of <abbrev xmlns:xlink="http://www.w3.org/1999/xlink" xlink:title="antennal segment" id="ABBRID0E6AAI" xlink:type="simple">Ant</abbrev>. III with S-chaetae, right side <bold>B</bold> dorsal side of <abbrev xmlns:xlink="http://www.w3.org/1999/xlink" xlink:title="antennal segment" id="ABBRID0EFBAI" xlink:type="simple">Ant</abbrev>. III with S-chaetae, right side <bold>C</bold> dorsal side of <abbrev xmlns:xlink="http://www.w3.org/1999/xlink" xlink:title="antennal segment" id="ABBRID0ELBAI" xlink:type="simple">Ant</abbrev>. III with all chaetal types, right side <bold>D</bold> ventral side of <abbrev xmlns:xlink="http://www.w3.org/1999/xlink" xlink:title="antennal segment" id="ABBRID0ERBAI" xlink:type="simple">Ant</abbrev>. II with scale and S-chaetae, right side <bold>E</bold> dorsal side of <abbrev xmlns:xlink="http://www.w3.org/1999/xlink" xlink:title="antennal segment" id="ABBRID0EXBAI" xlink:type="simple">Ant</abbrev>. II with scale and S-chaetae, right side <bold>F</bold> dorsal side of <abbrev xmlns:xlink="http://www.w3.org/1999/xlink" xlink:title="antennal segment" id="ABBRID0E4BAI" xlink:type="simple">Ant</abbrev>. II with all chaetal types, right side.</p></caption><graphic xmlns:xlink="http://www.w3.org/1999/xlink" xlink:href="zookeys-987-001-g013.jpg" position="float" orientation="portrait" xlink:type="simple" id="oo_472403.jpg"><uri content-type="original_file" xlink:type="simple">https://binary.pensoft.net/fig/472403</uri></graphic></fig><p><bold><italic>Mouthparts</italic>.</bold> Labral formula 4/5,5,4; prelabral chaetae short, bent and ciliated, labral chaetae thinner, smooth and acuminate, those of the distal row slightly shorter than those of the median row. Ventro-distal complex of labrum well differentiated, asymmetrical, with two distal combs (a larger one with 6–8 teeth on the left side, a smaller one with more than ten minute teeth on the right side) and an axial pair of sinuous tubules. Distal part of labrum not adorned with spines dorso-distally. Labial palp similar to that of <italic><tp:taxon-name><tp:taxon-name-part taxon-name-part-type="genus" reg="Troglopedetes">T.</tp:taxon-name-part> <tp:taxon-name-part taxon-name-part-type="species" reg="kae">kae</tp:taxon-name-part></tp:taxon-name></italic> sp. nov. (Fig. <xref ref-type="fig" rid="F11">11B</xref>). Chaetae of labial basis as M1M2REL1l2. Chaetae M1, M2, E and L1 subequal and ciliated, R shorter than others and ciliated, l2 short, smooth and acuminate (Fig. <xref ref-type="fig" rid="F11">11D, G</xref>). Outer maxillary lobe with one papillate chaeta, one basal chaeta and two sublobal hairs, shorter than others (Fig. <xref ref-type="fig" rid="F11">11C</xref>). Maxillary head with a 3-toothed claw, several stout shortly ciliated lamellae not detailed here; special structures present on the maxilla head, i.e., a thin elongate structure, arising from the basis of the maxilla head and reaching claw basis; close to it a spiny structure and a thin structure in an opposite side (Fig. <xref ref-type="fig" rid="F11">11F</xref>). Mandible heads strong, asymmetrical (left side with four teeth, right side with five teeth); molar plate with three strong pointed basal teeth, and other two or three inner distal teeth, identical in both mandibles (Fig. <xref ref-type="fig" rid="F11">11E</xref>).</p><p><bold><italic>Ventral chaetotaxy of head</italic></bold> (Fig. <xref ref-type="fig" rid="F11">11D, G</xref>). Head densely covered with oval scales (40–50 µm), postlabial chaetae along the linea ventralis as three <abbrev xmlns:xlink="http://www.w3.org/1999/xlink" xlink:title="mesochaeta(e)" id="ABBRID0EAEAI" xlink:type="simple">mes</abbrev> anteriorly, one <abbrev xmlns:xlink="http://www.w3.org/1999/xlink" xlink:title="macrochaetae" id="ABBRID0EEEAI" xlink:type="simple">mac</abbrev> and one oblique line of four or five <abbrev xmlns:xlink="http://www.w3.org/1999/xlink" xlink:title="mesochaeta(e)" id="ABBRID0EIEAI" xlink:type="simple">mes</abbrev> posteriorly on each side.</p><p><bold><italic>Antennae</italic></bold> (Figs <xref ref-type="fig" rid="F11">11H–I</xref>, <xref ref-type="fig" rid="F12">12A–D</xref>, <xref ref-type="fig" rid="F13">13A–F</xref>, <xref ref-type="fig" rid="F14">14A–C</xref>). Antennae shorter than body, ca. 2 × (n = 3) as long as cephalic diagonal. <abbrev xmlns:xlink="http://www.w3.org/1999/xlink" xlink:title="antennal segment" id="ABBRID0EDFAI" xlink:type="simple">Ant</abbrev>. IV subdivided into two subequal segments, without apical bulb. Lengths of antennal segments I to (IVa+IVb) as 1:1.8:1.5:2.9 (average, n = 3). Antennal chaetae (scales, five types of ordinary chaetae, 13 types of S-chaetae and subapical organite) described separately. Antennal scales oval, present dorsally only on <abbrev xmlns:xlink="http://www.w3.org/1999/xlink" xlink:title="antennal segment" id="ABBRID0EHFAI" xlink:type="simple">Ant</abbrev>. I and II and ventrally on <abbrev xmlns:xlink="http://www.w3.org/1999/xlink" xlink:title="antennal segment" id="ABBRID0ELFAI" xlink:type="simple">Ant</abbrev>. II, absent ventrally on <abbrev xmlns:xlink="http://www.w3.org/1999/xlink" xlink:title="antennal segment" id="ABBRID0EPFAI" xlink:type="simple">Ant</abbrev>. I, and absent on <abbrev xmlns:xlink="http://www.w3.org/1999/xlink" xlink:title="antennal segment" id="ABBRID0ETFAI" xlink:type="simple">Ant</abbrev>. III and IV (Figs <xref ref-type="fig" rid="F11">11H</xref>, <xref ref-type="fig" rid="F12">12A–D</xref>, <xref ref-type="fig" rid="F13">13D–F</xref>).</p><fig id="F14" position="float" orientation="portrait"><object-id xmlns:xlink="http://www.w3.org/1999/xlink" content-type="doi" xlink:type="simple">10.3897/zookeys.987.54234.figure14</object-id><object-id xmlns:xlink="http://www.w3.org/1999/xlink" content-type="arpha" xlink:type="simple">76167939-1FD9-570A-829A-62A3BE4BEB3E</object-id><label>Figure 14.</label><caption><p><italic><tp:taxon-name><tp:taxon-name-part taxon-name-part-type="genus" reg="Troglopedetes">Troglopedetes</tp:taxon-name-part> <tp:taxon-name-part taxon-name-part-type="species" reg="meridionalis">meridionalis</tp:taxon-name-part></tp:taxon-name></italic> sp. nov. continued <bold>A</bold> ventral side of <abbrev xmlns:xlink="http://www.w3.org/1999/xlink" xlink:title="antennal segment" id="ABBRID0EYGAI" xlink:type="simple">Ant</abbrev>. IV with S-chaetae, right side <bold>B</bold> dorsal side of <abbrev xmlns:xlink="http://www.w3.org/1999/xlink" xlink:title="antennal segment" id="ABBRID0E5GAI" xlink:type="simple">Ant</abbrev>. IV with S-chaetae, right side <bold>C</bold> dorsal side of <abbrev xmlns:xlink="http://www.w3.org/1999/xlink" xlink:title="antennal segment" id="ABBRID0EEHAI" xlink:type="simple">Ant</abbrev>. IV with all chaetal types, right side.</p></caption><graphic xmlns:xlink="http://www.w3.org/1999/xlink" xlink:href="zookeys-987-001-g014.jpg" position="float" orientation="portrait" xlink:type="simple" id="oo_472404.jpg"><uri content-type="original_file" xlink:type="simple">https://binary.pensoft.net/fig/472404</uri></graphic></fig><p><bold><italic>Dorsal chaetotaxy</italic></bold> (Figs <xref ref-type="fig" rid="F11">11J</xref>, <xref ref-type="fig" rid="F15">15A, B, D</xref>). Dorsal macrochaetae formula: 1,4/8,4/0,2,4,3 (Figs <xref ref-type="fig" rid="F11">11J</xref>, <xref ref-type="fig" rid="F15">15A</xref>). Trichobothrial pattern: 1/0, 0/0, 2, 3, 3 (Figs <xref ref-type="fig" rid="F11">11J</xref>, <xref ref-type="fig" rid="F15">15A, B, D</xref>). Trichobothrial complexes well developed with modified <abbrev xmlns:xlink="http://www.w3.org/1999/xlink" xlink:title="mesochaeta(e)" id="ABBRID0EMIAI" xlink:type="simple">mes</abbrev> of various sizes (Fig. <xref ref-type="fig" rid="F15">15A–D</xref>) as described below for each segment. The <abbrev xmlns:xlink="http://www.w3.org/1999/xlink" xlink:title="mesochaeta(e)" id="ABBRID0EUIAI" xlink:type="simple">mes</abbrev> pattern is not complete. Head with 12 or 13 peri-antennal <abbrev xmlns:xlink="http://www.w3.org/1999/xlink" xlink:title="macrochaetae" id="ABBRID0EYIAI" xlink:type="simple">mac</abbrev> in line on each side; with 1+1 central <abbrev xmlns:xlink="http://www.w3.org/1999/xlink" xlink:title="macrochaetae" id="ABBRID0E3IAI" xlink:type="simple">mac</abbrev> (chaetae A of <xref ref-type="bibr" rid="B16">Deharveng and Gers 1993</xref>), chaetae B-F absent, at least 9+9 cephalic <abbrev xmlns:xlink="http://www.w3.org/1999/xlink" xlink:title="mesochaeta(e)" id="ABBRID0EEJAI" xlink:type="simple">mes</abbrev> short, feebly serrated, equal in size, symmetrically arranged (Fig. <xref ref-type="fig" rid="F11">11J</xref>). One lateral cephalic trichobothria much shorter than closest <abbrev xmlns:xlink="http://www.w3.org/1999/xlink" xlink:title="macrochaetae" id="ABBRID0EMJAI" xlink:type="simple">mac</abbrev> on each side; suture zone visible, without associated <abbrev xmlns:xlink="http://www.w3.org/1999/xlink" xlink:title="macrochaetae" id="ABBRID0EQJAI" xlink:type="simple">mac</abbrev> (Fig. <xref ref-type="fig" rid="F11">11J</xref>). Head dorsally densely covered with round to oval scales (20–35 µm). Body densely covered with oval scales (15–50 µm).</p><p><abbrev xmlns:xlink="http://www.w3.org/1999/xlink" xlink:title="thoracic segment" id="ABBRID0E1JAI" xlink:type="simple">Th</abbrev>. II collar consisting of a few rows of <abbrev xmlns:xlink="http://www.w3.org/1999/xlink" xlink:title="macrochaetae" id="ABBRID0E5JAI" xlink:type="simple">mac</abbrev> along its anterior and antero-lateral margins, a compact group of six central <abbrev xmlns:xlink="http://www.w3.org/1999/xlink" xlink:title="macrochaetae" id="ABBRID0ECKAI" xlink:type="simple">mac</abbrev> on each side (“P3 complex”) and two antero-lateral <abbrev xmlns:xlink="http://www.w3.org/1999/xlink" xlink:title="macrochaetae" id="ABBRID0EPKAI" xlink:type="simple">mac</abbrev>; one antero-lateral <abbrev xmlns:xlink="http://www.w3.org/1999/xlink" xlink:title="S-microchaeta(e)" id="ABBRID0ETKAI" xlink:type="simple">ms</abbrev>; one antero-lateral <abbrev xmlns:xlink="http://www.w3.org/1999/xlink" xlink:title="S-chaeta(e)" id="ABBRID0EXKAI" xlink:type="simple">sens</abbrev>; two or three short <abbrev xmlns:xlink="http://www.w3.org/1999/xlink" xlink:title="microchaeta(e)" id="ABBRID0E2KAI" xlink:type="simple">mic</abbrev> laterally, and a few others not counted centrally (Fig. <xref ref-type="fig" rid="F15">15A</xref>).</p><p><abbrev xmlns:xlink="http://www.w3.org/1999/xlink" xlink:title="thoracic segment" id="ABBRID0EFLAI" xlink:type="simple">Th</abbrev>. III with four <abbrev xmlns:xlink="http://www.w3.org/1999/xlink" xlink:title="macrochaetae" id="ABBRID0EJLAI" xlink:type="simple">mac</abbrev> on each side (a group of three central and one anterior to them); one <abbrev xmlns:xlink="http://www.w3.org/1999/xlink" xlink:title="S-chaeta(e)" id="ABBRID0ENLAI" xlink:type="simple">sens</abbrev> at antero-lateral margins; one <abbrev xmlns:xlink="http://www.w3.org/1999/xlink" xlink:title="microchaeta(e)" id="ABBRID0ERLAI" xlink:type="simple">mic</abbrev> laterally; and ca. 11+11 <abbrev xmlns:xlink="http://www.w3.org/1999/xlink" xlink:title="macrochaetae" id="ABBRID0EVLAI" xlink:type="simple">mac</abbrev> or long <abbrev xmlns:xlink="http://www.w3.org/1999/xlink" xlink:title="mesochaeta(e)" id="ABBRID0EZLAI" xlink:type="simple">mes</abbrev> at lateral margins (Fig. <xref ref-type="fig" rid="F15">15A</xref>).</p><p><abbrev xmlns:xlink="http://www.w3.org/1999/xlink" xlink:title="abdominal segment" id="ABBRID0EDMAI" xlink:type="simple">Abd</abbrev>. I without central <abbrev xmlns:xlink="http://www.w3.org/1999/xlink" xlink:title="macrochaetae" id="ABBRID0EHMAI" xlink:type="simple">mac</abbrev>, with one <abbrev xmlns:xlink="http://www.w3.org/1999/xlink" xlink:title="S-microchaeta(e)" id="ABBRID0ELMAI" xlink:type="simple">ms</abbrev> laterally on each side; two or three <abbrev xmlns:xlink="http://www.w3.org/1999/xlink" xlink:title="microchaeta(e)" id="ABBRID0EPMAI" xlink:type="simple">mic</abbrev> arranged in line externally to pseudopore and two larger lateral <abbrev xmlns:xlink="http://www.w3.org/1999/xlink" xlink:title="microchaeta(e)" id="ABBRID0ETMAI" xlink:type="simple">mic</abbrev>; three <abbrev xmlns:xlink="http://www.w3.org/1999/xlink" xlink:title="mesochaeta(e)" id="ABBRID0EXMAI" xlink:type="simple">mes</abbrev> laterally (Fig. <xref ref-type="fig" rid="F15">15A</xref>).</p><p><abbrev xmlns:xlink="http://www.w3.org/1999/xlink" xlink:title="abdominal segment" id="ABBRID0EBNAI" xlink:type="simple">Abd</abbrev>. II with two <abbrev xmlns:xlink="http://www.w3.org/1999/xlink" xlink:title="trichobothria" id="ABBRID0EFNAI" xlink:type="simple">tric</abbrev> on each side and six or seven modified <abbrev xmlns:xlink="http://www.w3.org/1999/xlink" xlink:title="mesochaeta(e)" id="ABBRID0EJNAI" xlink:type="simple">mes</abbrev> around them (two around the internal <abbrev xmlns:xlink="http://www.w3.org/1999/xlink" xlink:title="trichobothria" id="ABBRID0ENNAI" xlink:type="simple">tric</abbrev> and four or five near external <abbrev xmlns:xlink="http://www.w3.org/1999/xlink" xlink:title="trichobothria" id="ABBRID0ERNAI" xlink:type="simple">tric</abbrev>), two <abbrev xmlns:xlink="http://www.w3.org/1999/xlink" xlink:title="macrochaetae" id="ABBRID0EVNAI" xlink:type="simple">mac</abbrev> (one near internal <abbrev xmlns:xlink="http://www.w3.org/1999/xlink" xlink:title="trichobothria" id="ABBRID0EZNAI" xlink:type="simple">tric</abbrev> and one near external <abbrev xmlns:xlink="http://www.w3.org/1999/xlink" xlink:title="trichobothria" id="ABBRID0E4NAI" xlink:type="simple">tric</abbrev>), one <abbrev xmlns:xlink="http://www.w3.org/1999/xlink" xlink:title="S-chaeta(e)" id="ABBRID0EBOAI" xlink:type="simple">sens</abbrev> near internal <abbrev xmlns:xlink="http://www.w3.org/1999/xlink" xlink:title="trichobothria" id="ABBRID0EFOAI" xlink:type="simple">tric</abbrev>; three <abbrev xmlns:xlink="http://www.w3.org/1999/xlink" xlink:title="microchaeta(e)" id="ABBRID0EJOAI" xlink:type="simple">mic</abbrev> (one close to internal <abbrev xmlns:xlink="http://www.w3.org/1999/xlink" xlink:title="trichobothria" id="ABBRID0ENOAI" xlink:type="simple">tric</abbrev> and two close to external <abbrev xmlns:xlink="http://www.w3.org/1999/xlink" xlink:title="trichobothria" id="ABBRID0EROAI" xlink:type="simple">tric</abbrev>), others <abbrev xmlns:xlink="http://www.w3.org/1999/xlink" xlink:title="mesochaeta(e)" id="ABBRID0EVOAI" xlink:type="simple">mes</abbrev> sockets internally visible, not counted (Fig. <xref ref-type="fig" rid="F15">15A, B</xref>).</p><p><abbrev xmlns:xlink="http://www.w3.org/1999/xlink" xlink:title="abdominal segment" id="ABBRID0E6OAI" xlink:type="simple">Abd</abbrev>. III with three <abbrev xmlns:xlink="http://www.w3.org/1999/xlink" xlink:title="trichobothria" id="ABBRID0EDPAI" xlink:type="simple">tric</abbrev> on each side (one internal, two external) and nine or ten modified <abbrev xmlns:xlink="http://www.w3.org/1999/xlink" xlink:title="mesochaeta(e)" id="ABBRID0EHPAI" xlink:type="simple">mes</abbrev> around <abbrev xmlns:xlink="http://www.w3.org/1999/xlink" xlink:title="trichobothria" id="ABBRID0ELPAI" xlink:type="simple">tric</abbrev> (two near internal <abbrev xmlns:xlink="http://www.w3.org/1999/xlink" xlink:title="trichobothria" id="ABBRID0EPPAI" xlink:type="simple">tric</abbrev> and seven or eight near the two external <abbrev xmlns:xlink="http://www.w3.org/1999/xlink" xlink:title="trichobothria" id="ABBRID0ETPAI" xlink:type="simple">tric</abbrev>); four <abbrev xmlns:xlink="http://www.w3.org/1999/xlink" xlink:title="macrochaetae" id="ABBRID0EXPAI" xlink:type="simple">mac</abbrev> (one near internal <abbrev xmlns:xlink="http://www.w3.org/1999/xlink" xlink:title="trichobothria" id="ABBRID0E2PAI" xlink:type="simple">tric</abbrev> and three near external <abbrev xmlns:xlink="http://www.w3.org/1999/xlink" xlink:title="trichobothria" id="ABBRID0E6PAI" xlink:type="simple">tric</abbrev>); one <abbrev xmlns:xlink="http://www.w3.org/1999/xlink" xlink:title="S-chaeta(e)" id="ABBRID0EDQAI" xlink:type="simple">sens</abbrev> anterior to internal <abbrev xmlns:xlink="http://www.w3.org/1999/xlink" xlink:title="trichobothria" id="ABBRID0EHQAI" xlink:type="simple">tric</abbrev> and one <abbrev xmlns:xlink="http://www.w3.org/1999/xlink" xlink:title="S-microchaeta(e)" id="ABBRID0ELQAI" xlink:type="simple">ms</abbrev> posterior to the two external <abbrev xmlns:xlink="http://www.w3.org/1999/xlink" xlink:title="trichobothria" id="ABBRID0EPQAI" xlink:type="simple">tric</abbrev>; two <abbrev xmlns:xlink="http://www.w3.org/1999/xlink" xlink:title="microchaeta(e)" id="ABBRID0ETQAI" xlink:type="simple">mic</abbrev>/<abbrev xmlns:xlink="http://www.w3.org/1999/xlink" xlink:title="mesochaeta(e)" id="ABBRID0EXQAI" xlink:type="simple">mes</abbrev> external to the external <abbrev xmlns:xlink="http://www.w3.org/1999/xlink" xlink:title="macrochaetae" id="ABBRID0E2QAI" xlink:type="simple">mac</abbrev>; several <abbrev xmlns:xlink="http://www.w3.org/1999/xlink" xlink:title="mesochaeta(e)" id="ABBRID0E6QAI" xlink:type="simple">mes</abbrev> at lateral margins, not counted (Fig. <xref ref-type="fig" rid="F15">15A, C</xref>).</p><fig id="F15" position="float" orientation="portrait"><object-id xmlns:xlink="http://www.w3.org/1999/xlink" content-type="doi" xlink:type="simple">10.3897/zookeys.987.54234.figure15</object-id><object-id xmlns:xlink="http://www.w3.org/1999/xlink" content-type="arpha" xlink:type="simple">250F15CC-09AF-5442-9BA8-300D8DC266CD</object-id><label>Figure 15.</label><caption><p><italic><tp:taxon-name><tp:taxon-name-part taxon-name-part-type="genus" reg="Troglopedetes">Troglopedetes</tp:taxon-name-part> <tp:taxon-name-part taxon-name-part-type="species" reg="meridionalis">meridionalis</tp:taxon-name-part></tp:taxon-name></italic> sp. nov. continued <bold>A</bold> chaetotaxy of tergites <bold>B</bold> trichobothrial complexes of <abbrev xmlns:xlink="http://www.w3.org/1999/xlink" xlink:title="abdominal segment" id="ABBRID0E5RAI" xlink:type="simple">Abd</abbrev>. II <bold>C</bold> trichobothrial complexes of <abbrev xmlns:xlink="http://www.w3.org/1999/xlink" xlink:title="abdominal segment" id="ABBRID0EESAI" xlink:type="simple">Abd</abbrev>. III <bold>D</bold> trichobothrial complex of <abbrev xmlns:xlink="http://www.w3.org/1999/xlink" xlink:title="abdominal segment" id="ABBRID0ETSAI" xlink:type="simple">Abd</abbrev>. IV.</p></caption><graphic xmlns:xlink="http://www.w3.org/1999/xlink" xlink:href="zookeys-987-001-g015.jpg" position="float" orientation="portrait" xlink:type="simple" id="oo_472405.jpg"><uri content-type="original_file" xlink:type="simple">https://binary.pensoft.net/fig/472405</uri></graphic></fig><p><abbrev xmlns:xlink="http://www.w3.org/1999/xlink" xlink:title="abdominal segment" id="ABBRID0E5SAI" xlink:type="simple">Abd</abbrev>. IV with three <abbrev xmlns:xlink="http://www.w3.org/1999/xlink" xlink:title="trichobothria" id="ABBRID0ECTAI" xlink:type="simple">tric</abbrev> on each side (two antero-lateral, one postero-lateral); and ca. 6–9 modified <abbrev xmlns:xlink="http://www.w3.org/1999/xlink" xlink:title="mesochaeta(e)" id="ABBRID0EGTAI" xlink:type="simple">mes</abbrev> around the two antero-lateral <abbrev xmlns:xlink="http://www.w3.org/1999/xlink" xlink:title="trichobothria" id="ABBRID0EKTAI" xlink:type="simple">tric</abbrev>; postero-lateral <abbrev xmlns:xlink="http://www.w3.org/1999/xlink" xlink:title="trichobothria" id="ABBRID0EOTAI" xlink:type="simple">tric</abbrev> without modified <abbrev xmlns:xlink="http://www.w3.org/1999/xlink" xlink:title="mesochaeta(e)" id="ABBRID0ESTAI" xlink:type="simple">mes</abbrev>. Mac distributed as three central on each side (one antero-external to pseudopore, two anterior to posterior tergite margin), one near postero-lateral <abbrev xmlns:xlink="http://www.w3.org/1999/xlink" xlink:title="trichobothria" id="ABBRID0EWTAI" xlink:type="simple">tric</abbrev>, and four or five external, mixed with many <abbrev xmlns:xlink="http://www.w3.org/1999/xlink" xlink:title="mesochaeta(e)" id="ABBRID0E1TAI" xlink:type="simple">mes</abbrev> or smaller <abbrev xmlns:xlink="http://www.w3.org/1999/xlink" xlink:title="macrochaetae" id="ABBRID0E5TAI" xlink:type="simple">mac</abbrev> on lateral to posterior margins (not counted); probably three <abbrev xmlns:xlink="http://www.w3.org/1999/xlink" xlink:title="S-chaeta(e)" id="ABBRID0ECUAI" xlink:type="simple">sens</abbrev> anteriorly; at least seven S-like chaetae <italic>sensu</italic><xref ref-type="bibr" rid="B31">Lukić et al. (2015)</xref>, and several <abbrev xmlns:xlink="http://www.w3.org/1999/xlink" xlink:title="mesochaeta(e)" id="ABBRID0EMUAI" xlink:type="simple">mes</abbrev> or S-like chaetae uniformly distributed (not counted); six serrated <abbrev xmlns:xlink="http://www.w3.org/1999/xlink" xlink:title="mesochaeta(e)" id="ABBRID0EQUAI" xlink:type="simple">mes</abbrev> in line in the posterior row (one near axis and five along pseudopore line, from medium to short) (Fig. <xref ref-type="fig" rid="F15">15A, D</xref>).</p><p><abbrev xmlns:xlink="http://www.w3.org/1999/xlink" xlink:title="abdominal segment" id="ABBRID0E1UAI" xlink:type="simple">Abd</abbrev>. V with only two <abbrev xmlns:xlink="http://www.w3.org/1999/xlink" xlink:title="S-chaeta(e)" id="ABBRID0E5UAI" xlink:type="simple">sens</abbrev> detected on each side, and several ordinary chaetae from <abbrev xmlns:xlink="http://www.w3.org/1999/xlink" xlink:title="mesochaeta(e)" id="ABBRID0ECVAI" xlink:type="simple">mes</abbrev> to <abbrev xmlns:xlink="http://www.w3.org/1999/xlink" xlink:title="macrochaetae" id="ABBRID0EGVAI" xlink:type="simple">mac</abbrev> in size (Fig. <xref ref-type="fig" rid="F15">15A</xref>). <abbrev xmlns:xlink="http://www.w3.org/1999/xlink" xlink:title="abdominal segment" id="ABBRID0EOVAI" xlink:type="simple">Abd</abbrev>. VI chaetotaxy not analysed.</p><p><bold><italic>Legs</italic></bold> (Fig. <xref ref-type="fig" rid="F16">16A, B</xref>). Legs long; <abbrev xmlns:xlink="http://www.w3.org/1999/xlink" xlink:title="tibiotarsus" id="ABBRID0E4VAI" xlink:type="simple">Tita</abbrev> III as long as head diagonal, slightly longer than <abbrev xmlns:xlink="http://www.w3.org/1999/xlink" xlink:title="tibiotarsus" id="ABBRID0EBWAI" xlink:type="simple">Tita</abbrev> I and II. Legs devoid of scales, mostly covered with ordinary ciliated chaetae of various length, from <abbrev xmlns:xlink="http://www.w3.org/1999/xlink" xlink:title="mesochaeta(e)" id="ABBRID0EFWAI" xlink:type="simple">mes</abbrev> to <abbrev xmlns:xlink="http://www.w3.org/1999/xlink" xlink:title="macrochaetae" id="ABBRID0EJWAI" xlink:type="simple">mac</abbrev>. Trochanteral organ of leg III with 11–13 smooth, straight, unequal spiny chaetae (Fig. <xref ref-type="fig" rid="F16">16B</xref>). Tibiotarsus chaetotaxy mostly composed of strong ciliated-serrated <abbrev xmlns:xlink="http://www.w3.org/1999/xlink" xlink:title="mesochaeta(e)" id="ABBRID0ERWAI" xlink:type="simple">mes</abbrev>, basal ones longer and thicker (60 µm), the distal ones slightly shorter (up to 15–20 µm). Distal row with ten subequal ciliated <abbrev xmlns:xlink="http://www.w3.org/1999/xlink" xlink:title="mesochaeta(e)" id="ABBRID0EVWAI" xlink:type="simple">mes</abbrev> and a dorso-apical tenent hair thin, smooth and acuminate on all tita; a ventro-distal strong smooth erected chaeta present on <abbrev xmlns:xlink="http://www.w3.org/1999/xlink" xlink:title="tibiotarsus" id="ABBRID0EZWAI" xlink:type="simple">Tita</abbrev> III (Fig. <xref ref-type="fig" rid="F16">16A</xref>). Praetarsal <abbrev xmlns:xlink="http://www.w3.org/1999/xlink" xlink:title="microchaeta(e)" id="ABBRID0EBXAI" xlink:type="simple">mic</abbrev> minute (2.5–3 µm, Fig. <xref ref-type="fig" rid="F16">16A</xref>). Unguis slender and relatively short (27–30 µm long, 6–7 µm wide at basis), 8–9 × shorter than tita; with one rather strong tooth at 50–55% of inner edge and a pair of inner basal teeth of unequal size (Fig. <xref ref-type="fig" rid="F16">16A</xref>). Unguiculus acuminate, 0.6 × as long as claw, its external edge with a minute outer basal tooth, sometimes inconspicuous (Fig. <xref ref-type="fig" rid="F16">16A</xref>).</p><p><bold><italic>Ventral tube</italic></bold> (Fig. <xref ref-type="fig" rid="F16">16C</xref>). Ventral tube 4 × longer than wide; with 3+3 long serrated <abbrev xmlns:xlink="http://www.w3.org/1999/xlink" xlink:title="macrochaetae" id="ABBRID0E3XAI" xlink:type="simple">mac</abbrev> anteriorly and six <abbrev xmlns:xlink="http://www.w3.org/1999/xlink" xlink:title="mesochaeta(e)" id="ABBRID0EAYAI" xlink:type="simple">mes</abbrev> (two ciliated and four smooth) on each lateral flap (Fig. <xref ref-type="fig" rid="F16">16C</xref>); posteriorly with many long ciliated <abbrev xmlns:xlink="http://www.w3.org/1999/xlink" xlink:title="mesochaeta(e)" id="ABBRID0EIYAI" xlink:type="simple">mes</abbrev>, not suitable for observation in available specimens.</p><p><bold><italic>Furcal complex</italic></bold> (Fig. <xref ref-type="fig" rid="F16">16D–F</xref>). Tenaculum with four large teeth on each ramus, of decreasing size from the basal to the distal one, on a prominent, irregular body, with a postero-basal strong, densely serrated, distally bent chaeta (Fig. <xref ref-type="fig" rid="F16">16D</xref>). Manubrium slightly shorter than mucrodens (ca. 0.95 ×). Manubrium dorsally with subequal ciliated <abbrev xmlns:xlink="http://www.w3.org/1999/xlink" xlink:title="mesochaeta(e)" id="ABBRID0EEZAI" xlink:type="simple">mes</abbrev> (none smooth) irregularly arranged in 3–4 rows in two longitudinal stripes separated by a glabrous axial stripe, external row of chaetae distally with at least 5–7 long ciliated <abbrev xmlns:xlink="http://www.w3.org/1999/xlink" xlink:title="mesochaeta(e)" id="ABBRID0EIZAI" xlink:type="simple">mes</abbrev>, dorso-distal plaque with 4+4 <abbrev xmlns:xlink="http://www.w3.org/1999/xlink" xlink:title="mesochaeta(e)" id="ABBRID0EMZAI" xlink:type="simple">mes</abbrev> and 2+2 pseudopores. Ventrally, dense cover of round to oval (20–38 µm) and thin elongated scales (20–25 µm).</p><p>Dens straight, elongate, hairy, slightly and progressively tapering, dorsally with two rows of spines, mixed with ciliated <abbrev xmlns:xlink="http://www.w3.org/1999/xlink" xlink:title="mesochaeta(e)" id="ABBRID0ESZAI" xlink:type="simple">mes</abbrev> of various length, thickness and shape. Dorso-external row with 17–20 subequal spines, dorso-internal row with 30–37 subequal spines (asymmetries between dentes); external spines larger and less sclerotised than internal ones. Short ciliated <abbrev xmlns:xlink="http://www.w3.org/1999/xlink" xlink:title="mesochaeta(e)" id="ABBRID0EWZAI" xlink:type="simple">mes</abbrev> interspersed with spines in the external row; dorsally between the two rows of spines a mix of short and long ciliated <abbrev xmlns:xlink="http://www.w3.org/1999/xlink" xlink:title="mesochaeta(e)" id="ABBRID0E1ZAI" xlink:type="simple">mes</abbrev>, irregularly arranged in one row distally turning to 3–4 rows proximally; laterally, many short ciliated <abbrev xmlns:xlink="http://www.w3.org/1999/xlink" xlink:title="mesochaeta(e)" id="ABBRID0E5ZAI" xlink:type="simple">mes</abbrev>; dorso-distally, 3–(4) stronger ciliated <abbrev xmlns:xlink="http://www.w3.org/1999/xlink" xlink:title="mesochaeta(e)" id="ABBRID0EC1AI" xlink:type="simple">mes</abbrev>; 2+2 <abbrev xmlns:xlink="http://www.w3.org/1999/xlink" xlink:title="pseudopore" id="ABBRID0EG1AI" xlink:type="simple">psp</abbrev> on dorso-basally between the two rows of spine, sometimes inconspicuous. Dens ventrally entirely and densely scaled, scales elongate (20–38 µm), arranged in short lines from 3–5 (distally) to 6–8 scales (proximally) (Fig. <xref ref-type="fig" rid="F16">16E</xref>).</p><p>Mucro rather stout, short, 12–15 × shorter than dens (Fig. <xref ref-type="fig" rid="F16">16E, F</xref>), with four main teeth, the apical one blunt and strong, the two subapical ones smaller, the dorso-basal one slightly longer with one or two toothlets basally (Fig. <xref ref-type="fig" rid="F16">16F</xref>).</p><p><bold><italic>Genital plate</italic>.</bold> Genital plate not seen.</p><fig id="F16" position="float" orientation="portrait"><object-id xmlns:xlink="http://www.w3.org/1999/xlink" content-type="doi" xlink:type="simple">10.3897/zookeys.987.54234.figure16</object-id><object-id xmlns:xlink="http://www.w3.org/1999/xlink" content-type="arpha" xlink:type="simple">734E71B9-A13A-5CD4-9892-E2A6C2EBAD96</object-id><label>Figure 16.</label><caption><p><italic><tp:taxon-name><tp:taxon-name-part taxon-name-part-type="genus" reg="Troglopedetes">Troglopedetes</tp:taxon-name-part> <tp:taxon-name-part taxon-name-part-type="species" reg="meridionalis">meridionalis</tp:taxon-name-part></tp:taxon-name></italic> sp. nov. continued <bold>A</bold> distal part of tibiotarsus III and claw complex with pointed tenent hair <bold>B</bold> trochanteral organ <bold>C</bold> anterior side of ventral tube <bold>D</bold> tenaculum <bold>E</bold> mucrodens <bold>F</bold> enlargement of mucro and chaetae on tip of dens.</p></caption><graphic xmlns:xlink="http://www.w3.org/1999/xlink" xlink:href="zookeys-987-001-g016.jpg" position="float" orientation="portrait" xlink:type="simple" id="oo_472406.jpg"><uri content-type="original_file" xlink:type="simple">https://binary.pensoft.net/fig/472406</uri></graphic></fig></tp:treatment-sec><tp:treatment-sec sec-type="ecology" id="SECID0EM3AI"><title>Ecology.</title><p><italic><tp:taxon-name><tp:taxon-name-part taxon-name-part-type="genus" reg="Troglopedetes">Troglopedetes</tp:taxon-name-part> <tp:taxon-name-part taxon-name-part-type="species" reg="meridionalis">meridionalis</tp:taxon-name-part></tp:taxon-name></italic> sp. nov. was found in small populations in the dark zone of a cave, foraging on a small patch of old and humid bat guano.</p></tp:treatment-sec><tp:treatment-sec sec-type="etymology" id="SECID0E43AI"><title>Etymology.</title><p>The name of the species, <italic><tp:taxon-name><tp:taxon-name-part taxon-name-part-type="genus" reg="Troglopedetes"/><tp:taxon-name-part taxon-name-part-type="species" reg="meridionalis">meridionalis</tp:taxon-name-part></tp:taxon-name></italic>, means southern in Latin, referring to the location of the species in the southern part of peninsular Thailand.</p></tp:treatment-sec><tp:treatment-sec sec-type="remarks" id="SECID0EN4AI"><title>Remarks.</title><p><italic><tp:taxon-name><tp:taxon-name-part taxon-name-part-type="genus" reg="Troglopedetes">Troglopedetes</tp:taxon-name-part> <tp:taxon-name-part taxon-name-part-type="species" reg="meridionalis">meridionalis</tp:taxon-name-part></tp:taxon-name></italic> sp. nov. is the only species of the genus with one medial head macrochaeta. It is similar to <italic><tp:taxon-name><tp:taxon-name-part taxon-name-part-type="genus" reg="Troglopedetes">T.</tp:taxon-name-part> <tp:taxon-name-part taxon-name-part-type="species" reg="convergens">convergens</tp:taxon-name-part></tp:taxon-name></italic> Deharveng &amp; Gers, 1993 from a cave of Ratchaburi province in the absence of eyes, two rows of dental spines, labial basis chaetotaxy, similar dorsal chaetotaxy from head to <abbrev xmlns:xlink="http://www.w3.org/1999/xlink" xlink:title="abdominal segment" id="ABBRID0EJ5AI" xlink:type="simple">Abd</abbrev>. IV, anterior ventral tube chaetotaxy, and claw morphology. It can be distinguished by the combination of characters listed in Tables <xref ref-type="table" rid="T3">3A</xref> and <xref ref-type="table" rid="T4">3B</xref>, in particular the absence of the chaetae “E” on head, larger size (1.3–1.5 vs. 0.95–1.3 mm), antennae relatively shorter (0.35–0.4 vs. 0.45–0.5 × as long as body), tenent hair acuminate vs. usually clavate, each lateral flap of ventral tube with six chaetae (vs. seven), dental spines of the internal row more numerous (30–37 vs. 19–23) and higher ratio of dens:mucro (12–15 vs. 9).</p><p>The pair of <abbrev xmlns:xlink="http://www.w3.org/1999/xlink" xlink:title="macrochaetae" id="ABBRID0EX5AI" xlink:type="simple">mac</abbrev> immediately ahead A and that ahead the uneven anterior <abbrev xmlns:xlink="http://www.w3.org/1999/xlink" xlink:title="macrochaetae" id="ABBRID0E25AI" xlink:type="simple">mac</abbrev> on head are not figured in <xref ref-type="bibr" rid="B16">Deharveng and Gers (1993)</xref>, as they were not considered as <abbrev xmlns:xlink="http://www.w3.org/1999/xlink" xlink:title="macrochaetae" id="ABBRID0ED6AI" xlink:type="simple">mac</abbrev>, but long <abbrev xmlns:xlink="http://www.w3.org/1999/xlink" xlink:title="mesochaeta(e)" id="ABBRID0EH6AI" xlink:type="simple">mes</abbrev>. Their sockets in the new species are smaller than those of <abbrev xmlns:xlink="http://www.w3.org/1999/xlink" xlink:title="macrochaetae" id="ABBRID0EL6AI" xlink:type="simple">mac</abbrev>, but clearly marked.</p><table-wrap id="T3" position="float" orientation="portrait"><label>Table 3A.</label><caption><p>Summary of main general and head characters of Thai <italic><tp:taxon-name><tp:taxon-name-part taxon-name-part-type="genus" reg="Troglopedetes">Troglopedetes</tp:taxon-name-part></tp:taxon-name></italic> (N = northern Thailand, W = western Thailand, S = southern Thailand).</p></caption><table id="TID0ESEAI" rules="all"><tbody><tr><th rowspan="1" colspan="1">Species/Characters</th><th rowspan="1" colspan="1">Length (mm)</th><th rowspan="1" colspan="1">Eyes</th><th rowspan="1" colspan="1">Colour</th><th rowspan="1" colspan="1"><abbrev xmlns:xlink="http://www.w3.org/1999/xlink" xlink:title="antennal segment" id="ABBRID0EUABI" xlink:type="simple">Ant</abbrev>.: Body</th><th rowspan="1" colspan="1">Labial basis</th><th rowspan="1" colspan="1">Sublobal hairs</th><th rowspan="1" colspan="1">Central <abbrev xmlns:xlink="http://www.w3.org/1999/xlink" xlink:title="macrochaetae" id="ABBRID0ECBBI" xlink:type="simple">mac</abbrev> on head</th><th rowspan="1" colspan="1">Mac on head</th><th rowspan="1" colspan="1">Locality (province)</th></tr><tr><td rowspan="1" colspan="1">
                        <italic><tp:taxon-name><tp:taxon-name-part taxon-name-part-type="genus" reg="Troglopedetes">T.</tp:taxon-name-part> <tp:taxon-name-part taxon-name-part-type="species" reg="calvus">calvus</tp:taxon-name-part></tp:taxon-name></italic>
                      </td><td rowspan="1" colspan="1">0.90–1.37</td><td rowspan="1" colspan="1">0</td><td rowspan="1" colspan="1">white</td><td rowspan="1" colspan="1">0.6</td><td rowspan="1" colspan="1">M1M2REL1l2</td><td rowspan="1" colspan="1">2</td><td rowspan="1" colspan="1">0</td><td rowspan="1" colspan="1">–</td><td rowspan="1" colspan="1">Kanchanaburi (W)</td></tr><tr><td rowspan="1" colspan="1">
                        <italic><tp:taxon-name><tp:taxon-name-part taxon-name-part-type="genus" reg="Troglopedetes">T.</tp:taxon-name-part> <tp:taxon-name-part taxon-name-part-type="species" reg="centralis">centralis</tp:taxon-name-part></tp:taxon-name></italic>
                      </td><td rowspan="1" colspan="1">1.7–2.1</td><td rowspan="1" colspan="1">0</td><td rowspan="1" colspan="1">white</td><td rowspan="1" colspan="1">0.4</td><td rowspan="1" colspan="1">M1M2REL1l2</td><td rowspan="1" colspan="1">2</td><td rowspan="1" colspan="1">4+4</td><td rowspan="1" colspan="1">A, B, E, F</td><td rowspan="1" colspan="1">Chiang Mai (N)</td></tr><tr><td rowspan="1" colspan="1">
                        <italic><tp:taxon-name><tp:taxon-name-part taxon-name-part-type="genus" reg="Troglopedetes">T.</tp:taxon-name-part> <tp:taxon-name-part taxon-name-part-type="species" reg="convergens">convergens</tp:taxon-name-part></tp:taxon-name></italic>
                      </td><td rowspan="1" colspan="1">0.95–1.3</td><td rowspan="1" colspan="1">0</td><td rowspan="1" colspan="1">white</td><td rowspan="1" colspan="1">0.45–0.5</td><td rowspan="1" colspan="1">M1M2REL1l2</td><td rowspan="1" colspan="1">2</td><td rowspan="1" colspan="1">2+2</td><td rowspan="1" colspan="1">A, E</td><td rowspan="1" colspan="1">Ratchaburi (W)</td></tr><tr><td rowspan="1" colspan="1">
                        <italic><tp:taxon-name><tp:taxon-name-part taxon-name-part-type="genus" reg="Troglopedetes">T.</tp:taxon-name-part> <tp:taxon-name-part taxon-name-part-type="species" reg="dispersus">dispersus</tp:taxon-name-part></tp:taxon-name></italic>
                      </td><td rowspan="1" colspan="1">1.3–1.4</td><td rowspan="1" colspan="1">0</td><td rowspan="1" colspan="1">white with red pigment</td><td rowspan="1" colspan="1">0.6</td><td rowspan="1" colspan="1">M1M2Re(E)L1l2</td><td rowspan="1" colspan="1">2</td><td rowspan="1" colspan="1">3+3</td><td rowspan="1" colspan="1">A, C, E</td><td rowspan="1" colspan="1">Kanchanaburi (W)</td></tr><tr><td rowspan="1" colspan="1">
                        <italic><tp:taxon-name><tp:taxon-name-part taxon-name-part-type="genus" reg="Troglopedetes">T.</tp:taxon-name-part> <tp:taxon-name-part taxon-name-part-type="species" reg="fredstonei">fredstonei</tp:taxon-name-part></tp:taxon-name></italic>
                      </td><td rowspan="1" colspan="1">1.4–2.1</td><td rowspan="1" colspan="1">0</td><td rowspan="1" colspan="1">white with red pigment</td><td rowspan="1" colspan="1">0.5</td><td rowspan="1" colspan="1">M1M2REL1l2</td><td rowspan="1" colspan="1">2</td><td rowspan="1" colspan="1">5+5</td><td rowspan="1" colspan="1">A, B, C, E, F</td><td rowspan="1" colspan="1">Chiang Mai (N)</td></tr><tr><td rowspan="1" colspan="1"><italic><tp:taxon-name><tp:taxon-name-part taxon-name-part-type="genus" reg="Troglopedetes">T.</tp:taxon-name-part> <tp:taxon-name-part taxon-name-part-type="species" reg="kae">kae</tp:taxon-name-part></tp:taxon-name></italic> sp. nov.</td><td rowspan="1" colspan="1">1.3–1.6</td><td rowspan="1" colspan="1">0</td><td rowspan="1" colspan="1">white with orange pigment</td><td rowspan="1" colspan="1">0.46</td><td rowspan="1" colspan="1">M1M2REL1l2</td><td rowspan="1" colspan="1">2</td><td rowspan="1" colspan="1">4+4</td><td rowspan="1" colspan="1">A, B, E, F</td><td rowspan="1" colspan="1">Satun (S)</td></tr><tr><td rowspan="1" colspan="1">
                        <italic><tp:taxon-name><tp:taxon-name-part taxon-name-part-type="genus" reg="Troglopedetes">T.</tp:taxon-name-part> <tp:taxon-name-part taxon-name-part-type="species" reg="leclerci">leclerci</tp:taxon-name-part></tp:taxon-name></italic>
                      </td><td rowspan="1" colspan="1">0.7–1.0</td><td rowspan="1" colspan="1">3+3</td><td rowspan="1" colspan="1">white</td><td rowspan="1" colspan="1">0.44</td><td rowspan="1" colspan="1">M1M2REL1l2</td><td rowspan="1" colspan="1">2</td><td rowspan="1" colspan="1">7+7</td><td rowspan="1" colspan="1">A, B, C, D, E, F, G</td><td rowspan="1" colspan="1">Chiang Mai (N)</td></tr><tr><td rowspan="1" colspan="1">
                        <italic><tp:taxon-name><tp:taxon-name-part taxon-name-part-type="genus" reg="Troglopedetes">T.</tp:taxon-name-part> <tp:taxon-name-part taxon-name-part-type="species" reg="longicornis">longicornis</tp:taxon-name-part></tp:taxon-name></italic>
                      </td><td rowspan="1" colspan="1">1.8–2.2</td><td rowspan="1" colspan="1">0</td><td rowspan="1" colspan="1">white</td><td rowspan="1" colspan="1">0.8</td><td rowspan="1" colspan="1">M1M2ReL1l2</td><td rowspan="1" colspan="1">2</td><td rowspan="1" colspan="1">5–6+5–6</td><td rowspan="1" colspan="1">A, B, C, D, E, (F)</td><td rowspan="1" colspan="1">Mae Hong Son (N)</td></tr><tr><td rowspan="1" colspan="1">
                        <italic><tp:taxon-name><tp:taxon-name-part taxon-name-part-type="genus" reg="Troglopedetes">T.</tp:taxon-name-part> <tp:taxon-name-part taxon-name-part-type="species" reg="maffrei">maffrei</tp:taxon-name-part></tp:taxon-name></italic>
                      </td><td rowspan="1" colspan="1">1.3–1.75</td><td rowspan="1" colspan="1">0</td><td rowspan="1" colspan="1">white</td><td rowspan="1" colspan="1">0.4</td><td rowspan="1" colspan="1">M1M2ReL1l2</td><td rowspan="1" colspan="1">1</td><td rowspan="1" colspan="1">7+7</td><td rowspan="1" colspan="1">A, B, C, D, E, F, G</td><td rowspan="1" colspan="1">Mae Hong Son (N)</td></tr><tr><td rowspan="1" colspan="1">
                        <italic><tp:taxon-name><tp:taxon-name-part taxon-name-part-type="genus" reg="Troglopedetes">T.</tp:taxon-name-part> <tp:taxon-name-part taxon-name-part-type="species" reg="maungonensis">maungonensis</tp:taxon-name-part></tp:taxon-name></italic>
                      </td><td rowspan="1" colspan="1">1.1–1.2</td><td rowspan="1" colspan="1">0</td><td rowspan="1" colspan="1">white</td><td rowspan="1" colspan="1">0.5</td><td rowspan="1" colspan="1">M1M2REL1l2</td><td rowspan="1" colspan="1">1</td><td rowspan="1" colspan="1">7+7</td><td rowspan="1" colspan="1">A, B, C, D, E, F, G</td><td rowspan="1" colspan="1">Chiang Mai (N)</td></tr><tr><td rowspan="1" colspan="1"><italic><tp:taxon-name><tp:taxon-name-part taxon-name-part-type="genus" reg="Troglopedetes">T.</tp:taxon-name-part> <tp:taxon-name-part taxon-name-part-type="species" reg="meridionalis">meridionalis</tp:taxon-name-part></tp:taxon-name></italic> sp. nov.</td><td rowspan="1" colspan="1">1.3–1.5</td><td rowspan="1" colspan="1">0</td><td rowspan="1" colspan="1">white with orange pigment</td><td rowspan="1" colspan="1">0.46</td><td rowspan="1" colspan="1">M1M2REL1l2</td><td rowspan="1" colspan="1">2</td><td rowspan="1" colspan="1">1+1</td><td rowspan="1" colspan="1">A</td><td rowspan="1" colspan="1">Chumphon (S)</td></tr><tr><td rowspan="1" colspan="1">
                        <italic><tp:taxon-name><tp:taxon-name-part taxon-name-part-type="genus" reg="Troglopedetes">T.</tp:taxon-name-part> <tp:taxon-name-part taxon-name-part-type="species" reg="microps">microps</tp:taxon-name-part></tp:taxon-name></italic>
                      </td><td rowspan="1" colspan="1">1.5–2.0</td><td rowspan="1" colspan="1">1–2+1–2</td><td rowspan="1" colspan="1">white</td><td rowspan="1" colspan="1">0.6</td><td rowspan="1" colspan="1">M1M2REL1l2</td><td rowspan="1" colspan="1">1</td><td rowspan="1" colspan="1">4–5+4–5</td><td rowspan="1" colspan="1">A, B, C, E, (F)</td><td rowspan="1" colspan="1">Chiang Mai (N)</td></tr><tr><td rowspan="1" colspan="1">
                        <italic><tp:taxon-name><tp:taxon-name-part taxon-name-part-type="genus" reg="Troglopedetes">T.</tp:taxon-name-part> <tp:taxon-name-part taxon-name-part-type="species" reg="multispinosus">multispinosus</tp:taxon-name-part></tp:taxon-name></italic>
                      </td><td rowspan="1" colspan="1">1.8–2.2</td><td rowspan="1" colspan="1">0</td><td rowspan="1" colspan="1">white, red eye patch</td><td rowspan="1" colspan="1">0.9</td><td rowspan="1" colspan="1">M1M2ReL1l2</td><td rowspan="1" colspan="1">2</td><td rowspan="1" colspan="1">3+3</td><td rowspan="1" colspan="1">A, B, E</td><td rowspan="1" colspan="1">Chiang Rai (N)</td></tr><tr><td rowspan="1" colspan="1">
                        <italic><tp:taxon-name><tp:taxon-name-part taxon-name-part-type="genus" reg="Troglopedetes">T.</tp:taxon-name-part> <tp:taxon-name-part taxon-name-part-type="species" reg="paucisetosus">paucisetosus</tp:taxon-name-part></tp:taxon-name></italic>
                      </td><td rowspan="1" colspan="1">0.85–1.06</td><td rowspan="1" colspan="1">0</td><td rowspan="1" colspan="1">white with some red pigment</td><td rowspan="1" colspan="1">0.6</td><td rowspan="1" colspan="1">M1M2REL1l2</td><td rowspan="1" colspan="1">2</td><td rowspan="1" colspan="1">1–2+1–2</td><td rowspan="1" colspan="1">A, (E)</td><td rowspan="1" colspan="1">Prachuap Khiri Khan (W)</td></tr></tbody></table></table-wrap><table-wrap id="T4" position="float" orientation="portrait"><label>Table 3B.</label><caption><p>Summary of main characters of body and appendages of Thai <italic><tp:taxon-name><tp:taxon-name-part taxon-name-part-type="genus" reg="Troglopedetes">Troglopedetes</tp:taxon-name-part></tp:taxon-name></italic> (N = northern Thailand, W = western Thailand, S = southern Thailand, ? = no information).</p></caption><table id="TID0EE2AI" rules="all"><tbody><tr><th rowspan="1" colspan="1">Species/ Characters</th><th rowspan="1" colspan="1">Central Mac on <abbrev xmlns:xlink="http://www.w3.org/1999/xlink" xlink:title="thoracic segment" id="ABBRID0ECVBI" xlink:type="simple">Th</abbrev>. II</th><th rowspan="1" colspan="1">Central Mac on <abbrev xmlns:xlink="http://www.w3.org/1999/xlink" xlink:title="abdominal segment" id="ABBRID0EKVBI" xlink:type="simple">Abd</abbrev>. IV</th><th rowspan="1" colspan="1">Claw (inner teeth)</th><th rowspan="1" colspan="1">Position of inner teeth</th><th rowspan="1" colspan="1">Tenent hair</th><th rowspan="1" colspan="1">Lateral flaps of <abbrev xmlns:xlink="http://www.w3.org/1999/xlink" xlink:title="ventral tube" id="ABBRID0E2VBI" xlink:type="simple">VT</abbrev></th><th rowspan="1" colspan="1">Internal row of spine</th><th rowspan="1" colspan="1">Dens: mucro</th><th rowspan="1" colspan="1">Locality (province)</th></tr><tr><td rowspan="1" colspan="1">
                        <italic><tp:taxon-name><tp:taxon-name-part taxon-name-part-type="genus" reg="Troglopedetes">T.</tp:taxon-name-part> <tp:taxon-name-part taxon-name-part-type="species" reg="calvus">calvus</tp:taxon-name-part></tp:taxon-name></italic>
                      </td><td rowspan="1" colspan="1">8+8</td><td rowspan="1" colspan="1">3+3</td><td rowspan="1" colspan="1">2</td><td rowspan="1" colspan="1">65%, 85%</td><td rowspan="1" colspan="1">capitate</td><td rowspan="1" colspan="1">7+7</td><td rowspan="1" colspan="1">14–32</td><td rowspan="1" colspan="1">8.5</td><td rowspan="1" colspan="1">Kanchanaburi (W)</td></tr><tr><td rowspan="1" colspan="1">
                        <italic><tp:taxon-name><tp:taxon-name-part taxon-name-part-type="genus" reg="Troglopedetes">T.</tp:taxon-name-part> <tp:taxon-name-part taxon-name-part-type="species" reg="centralis">centralis</tp:taxon-name-part></tp:taxon-name></italic>
                      </td><td rowspan="1" colspan="1">8+8</td><td rowspan="1" colspan="1">3+3</td><td rowspan="1" colspan="1">1</td><td rowspan="1" colspan="1">50–65%</td><td rowspan="1" colspan="1">pointed</td><td rowspan="1" colspan="1">7+7</td><td rowspan="1" colspan="1">37–42</td><td rowspan="1" colspan="1">8.8</td><td rowspan="1" colspan="1">Chiang Mai (N)</td></tr><tr><td rowspan="1" colspan="1">
                        <italic><tp:taxon-name><tp:taxon-name-part taxon-name-part-type="genus" reg="Troglopedetes">T.</tp:taxon-name-part> <tp:taxon-name-part taxon-name-part-type="species" reg="convergens">convergens</tp:taxon-name-part></tp:taxon-name></italic>
                      </td><td rowspan="1" colspan="1">8+8</td><td rowspan="1" colspan="1">3+3</td><td rowspan="1" colspan="1">1</td><td rowspan="1" colspan="1">55%</td><td rowspan="1" colspan="1">capitate</td><td rowspan="1" colspan="1">7+7</td><td rowspan="1" colspan="1">19–23</td><td rowspan="1" colspan="1">9</td><td rowspan="1" colspan="1">Ratchaburi (W)</td></tr><tr><td rowspan="1" colspan="1">
                        <italic><tp:taxon-name><tp:taxon-name-part taxon-name-part-type="genus" reg="Troglopedetes">T.</tp:taxon-name-part> <tp:taxon-name-part taxon-name-part-type="species" reg="dispersus">dispersus</tp:taxon-name-part></tp:taxon-name></italic>
                      </td><td rowspan="1" colspan="1">8+8</td><td rowspan="1" colspan="1">3+3</td><td rowspan="1" colspan="1">1(2)</td><td rowspan="1" colspan="1">50%–(80%)</td><td rowspan="1" colspan="1">pointed or capitate</td><td rowspan="1" colspan="1">7+7</td><td rowspan="1" colspan="1">25–29</td><td rowspan="1" colspan="1">8.5</td><td rowspan="1" colspan="1">Kanchanaburi (W)</td></tr><tr><td rowspan="1" colspan="1">
                        <italic><tp:taxon-name><tp:taxon-name-part taxon-name-part-type="genus" reg="Troglopedetes">T.</tp:taxon-name-part> <tp:taxon-name-part taxon-name-part-type="species" reg="fredstonei">fredstonei</tp:taxon-name-part></tp:taxon-name></italic>
                      </td><td rowspan="1" colspan="1">8+8</td><td rowspan="1" colspan="1">3+3</td><td rowspan="1" colspan="1">1</td><td rowspan="1" colspan="1">58–60%</td><td rowspan="1" colspan="1">pointed or capitate</td><td rowspan="1" colspan="1">7+7</td><td rowspan="1" colspan="1">?</td><td rowspan="1" colspan="1">15</td><td rowspan="1" colspan="1">Chiang Mai (N)</td></tr><tr><td rowspan="1" colspan="1"><italic><tp:taxon-name><tp:taxon-name-part taxon-name-part-type="genus" reg="Troglopedetes">T.</tp:taxon-name-part> <tp:taxon-name-part taxon-name-part-type="species" reg="kae">kae</tp:taxon-name-part></tp:taxon-name></italic> sp. nov.</td><td rowspan="1" colspan="1">8+8</td><td rowspan="1" colspan="1">3+3</td><td rowspan="1" colspan="1">1</td><td rowspan="1" colspan="1">30–35%</td><td rowspan="1" colspan="1">pointed</td><td rowspan="1" colspan="1">6+6</td><td rowspan="1" colspan="1">26–33</td><td rowspan="1" colspan="1">9.3–13.7</td><td rowspan="1" colspan="1">Satun (S)</td></tr><tr><td rowspan="1" colspan="1">
                        <italic><tp:taxon-name><tp:taxon-name-part taxon-name-part-type="genus" reg="Troglopedetes">T.</tp:taxon-name-part> <tp:taxon-name-part taxon-name-part-type="species" reg="leclerci">leclerci</tp:taxon-name-part></tp:taxon-name></italic>
                      </td><td rowspan="1" colspan="1">8+8</td><td rowspan="1" colspan="1">2+2</td><td rowspan="1" colspan="1">1</td><td rowspan="1" colspan="1">50%</td><td rowspan="1" colspan="1">pointed or feebly capitate</td><td rowspan="1" colspan="1">6+6</td><td rowspan="1" colspan="1">18</td><td rowspan="1" colspan="1">5–6</td><td rowspan="1" colspan="1">Chiang Mai (N)</td></tr><tr><td rowspan="1" colspan="1">
                        <italic><tp:taxon-name><tp:taxon-name-part taxon-name-part-type="genus" reg="Troglopedetes">T.</tp:taxon-name-part> <tp:taxon-name-part taxon-name-part-type="species" reg="longicornis">longicornis</tp:taxon-name-part></tp:taxon-name></italic>
                      </td><td rowspan="1" colspan="1">8+8</td><td rowspan="1" colspan="1">3+3</td><td rowspan="1" colspan="1">1</td><td rowspan="1" colspan="1">30–45%</td><td rowspan="1" colspan="1">pointed</td><td rowspan="1" colspan="1">7+7</td><td rowspan="1" colspan="1">29–36</td><td rowspan="1" colspan="1">13.1</td><td rowspan="1" colspan="1">Mae Hong Son (N)</td></tr><tr><td rowspan="1" colspan="1">
                        <italic><tp:taxon-name><tp:taxon-name-part taxon-name-part-type="genus" reg="Troglopedetes">T.</tp:taxon-name-part> <tp:taxon-name-part taxon-name-part-type="species" reg="maffrei">maffrei</tp:taxon-name-part></tp:taxon-name></italic>
                      </td><td rowspan="1" colspan="1">9+9</td><td rowspan="1" colspan="1">3+3</td><td rowspan="1" colspan="1">2</td><td rowspan="1" colspan="1">65, 75–85%</td><td rowspan="1" colspan="1">pointed or capitate</td><td rowspan="1" colspan="1">6+6</td><td rowspan="1" colspan="1">21–28</td><td rowspan="1" colspan="1">9.4</td><td rowspan="1" colspan="1">Mae Hong Son (N)</td></tr><tr><td rowspan="1" colspan="1">
                        <italic><tp:taxon-name><tp:taxon-name-part taxon-name-part-type="genus" reg="Troglopedetes">T.</tp:taxon-name-part> <tp:taxon-name-part taxon-name-part-type="species" reg="maungonensis">maungonensis</tp:taxon-name-part></tp:taxon-name></italic>
                      </td><td rowspan="1" colspan="1">9+9</td><td rowspan="1" colspan="1">3+3</td><td rowspan="1" colspan="1">2</td><td rowspan="1" colspan="1">65, 85%</td><td rowspan="1" colspan="1">capitate</td><td rowspan="1" colspan="1">?</td><td rowspan="1" colspan="1">27–30</td><td rowspan="1" colspan="1">9.7</td><td rowspan="1" colspan="1">Chiang Mai (N)</td></tr><tr><td rowspan="1" colspan="1"><italic><tp:taxon-name><tp:taxon-name-part taxon-name-part-type="genus" reg="Troglopedetes">T.</tp:taxon-name-part> <tp:taxon-name-part taxon-name-part-type="species" reg="meridionalis">meridionalis</tp:taxon-name-part></tp:taxon-name></italic> sp. nov.</td><td rowspan="1" colspan="1">8+8</td><td rowspan="1" colspan="1">3+3</td><td rowspan="1" colspan="1">1</td><td rowspan="1" colspan="1">50–55%</td><td rowspan="1" colspan="1">pointed</td><td rowspan="1" colspan="1">6+6</td><td rowspan="1" colspan="1">30–37</td><td rowspan="1" colspan="1">12–15</td><td rowspan="1" colspan="1">Chumphon (S)</td></tr><tr><td rowspan="1" colspan="1">
                        <italic><tp:taxon-name><tp:taxon-name-part taxon-name-part-type="genus" reg="Troglopedetes">T.</tp:taxon-name-part> <tp:taxon-name-part taxon-name-part-type="species" reg="microps">microps</tp:taxon-name-part></tp:taxon-name></italic>
                      </td><td rowspan="1" colspan="1">8+8</td><td rowspan="1" colspan="1">3+3</td><td rowspan="1" colspan="1">1</td><td rowspan="1" colspan="1">65%</td><td rowspan="1" colspan="1">capitate</td><td rowspan="1" colspan="1">7+7</td><td rowspan="1" colspan="1">36–42</td><td rowspan="1" colspan="1">13.6</td><td rowspan="1" colspan="1">Chiang Mai (N)</td></tr><tr><td rowspan="1" colspan="1">
                        <italic><tp:taxon-name><tp:taxon-name-part taxon-name-part-type="genus" reg="Troglopedetes">T.</tp:taxon-name-part> <tp:taxon-name-part taxon-name-part-type="species" reg="multispinosus">multispinosus</tp:taxon-name-part></tp:taxon-name></italic>
                      </td><td rowspan="1" colspan="1">8+8</td><td rowspan="1" colspan="1">3+3</td><td rowspan="1" colspan="1">1</td><td rowspan="1" colspan="1">35%</td><td rowspan="1" colspan="1">pointed</td><td rowspan="1" colspan="1">7+7</td><td rowspan="1" colspan="1">34–41</td><td rowspan="1" colspan="1">12.7</td><td rowspan="1" colspan="1">Chiang Rai (N)</td></tr><tr><td rowspan="1" colspan="1">
                        <italic><tp:taxon-name><tp:taxon-name-part taxon-name-part-type="genus" reg="Troglopedetes">T.</tp:taxon-name-part> <tp:taxon-name-part taxon-name-part-type="species" reg="paucisetosus">paucisetosus</tp:taxon-name-part></tp:taxon-name></italic>
                      </td><td rowspan="1" colspan="1">8+8</td><td rowspan="1" colspan="1">2+2</td><td rowspan="1" colspan="1">2</td><td rowspan="1" colspan="1">65, 80%</td><td rowspan="1" colspan="1">capitate</td><td rowspan="1" colspan="1">7+7</td><td rowspan="1" colspan="1">18–24</td><td rowspan="1" colspan="1">9.6</td><td rowspan="1" colspan="1">Prachuap Khiri Khan (W)</td></tr></tbody></table></table-wrap></tp:treatment-sec><tp:treatment-sec><!--Section generated to contain objects referenced in tp:taxon-treatment.--><fig id="F1" position="float" orientation="portrait"><object-id xmlns:xlink="http://www.w3.org/1999/xlink" content-type="doi" xlink:type="simple">10.3897/zookeys.987.54234.figure1</object-id><object-id xmlns:xlink="http://www.w3.org/1999/xlink" content-type="arpha" xlink:type="simple">4405DDAF-A293-5C56-AB5D-AE108CA4519F</object-id><label>Figure 1.</label><caption><p>Distribution of <italic><tp:taxon-name><tp:taxon-name-part taxon-name-part-type="genus" reg="Troglopedetes">Troglopedetes</tp:taxon-name-part></tp:taxon-name></italic> in Thailand (empty blue circles) with distributed limestone (orange colour) of the country <bold>1</bold><italic><tp:taxon-name><tp:taxon-name-part taxon-name-part-type="genus" reg="Troglopedetes">T.</tp:taxon-name-part> <tp:taxon-name-part taxon-name-part-type="species" reg="maffrei">maffrei</tp:taxon-name-part></tp:taxon-name></italic> Deharveng &amp; Gers, 1993 <bold>2</bold><italic><tp:taxon-name><tp:taxon-name-part taxon-name-part-type="genus" reg="Troglopedetes">T.</tp:taxon-name-part> <tp:taxon-name-part taxon-name-part-type="species" reg="longicornis">longicornis</tp:taxon-name-part></tp:taxon-name></italic> Deharveng &amp; Gers, 1993 <bold>3</bold><italic><tp:taxon-name><tp:taxon-name-part taxon-name-part-type="genus" reg="Troglopedetes">T.</tp:taxon-name-part> <tp:taxon-name-part taxon-name-part-type="species" reg="centralis">centralis</tp:taxon-name-part></tp:taxon-name></italic> Deharveng &amp; Gers, 1993 <bold>4</bold><italic><tp:taxon-name><tp:taxon-name-part taxon-name-part-type="genus" reg="Troglopedetes">T.</tp:taxon-name-part> <tp:taxon-name-part taxon-name-part-type="species" reg="fredstonei">fredstonei</tp:taxon-name-part></tp:taxon-name></italic> Deharveng, 1988 <bold>5</bold><italic><tp:taxon-name><tp:taxon-name-part taxon-name-part-type="genus" reg="Troglopedetes">T.</tp:taxon-name-part> <tp:taxon-name-part taxon-name-part-type="species" reg="leclerci">leclerci</tp:taxon-name-part></tp:taxon-name></italic> Deharveng, 1990 <bold>6</bold><italic><tp:taxon-name><tp:taxon-name-part taxon-name-part-type="genus" reg="Troglopedetes">T.</tp:taxon-name-part> <tp:taxon-name-part taxon-name-part-type="species" reg="microps">microps</tp:taxon-name-part></tp:taxon-name></italic> Deharveng &amp; Gers, 1993 <bold>7</bold><italic><tp:taxon-name><tp:taxon-name-part taxon-name-part-type="genus" reg="Troglopedetes">T.</tp:taxon-name-part> <tp:taxon-name-part taxon-name-part-type="species" reg="multispinosus">multispinosus</tp:taxon-name-part></tp:taxon-name></italic> Deharveng &amp; Gers, 1993 <bold>8</bold><italic><tp:taxon-name><tp:taxon-name-part taxon-name-part-type="genus" reg="Troglopedetes">T.</tp:taxon-name-part> <tp:taxon-name-part taxon-name-part-type="species" reg="maungonensis">maungonensis</tp:taxon-name-part></tp:taxon-name></italic> Deharveng &amp; Gers, 1993 <bold>9</bold><italic><tp:taxon-name><tp:taxon-name-part taxon-name-part-type="genus" reg="Troglopedetes">T.</tp:taxon-name-part> <tp:taxon-name-part taxon-name-part-type="species" reg="calvus">calvus</tp:taxon-name-part></tp:taxon-name></italic> Deharveng &amp; Gers, 1993 <bold>10</bold><italic><tp:taxon-name><tp:taxon-name-part taxon-name-part-type="genus" reg="Troglopedetes">T.</tp:taxon-name-part> <tp:taxon-name-part taxon-name-part-type="species" reg="dispersus">dispersus</tp:taxon-name-part></tp:taxon-name></italic> Deharveng &amp; Gers, 1993 <bold>11</bold><italic><tp:taxon-name><tp:taxon-name-part taxon-name-part-type="genus" reg="Troglopedetes">T.</tp:taxon-name-part> <tp:taxon-name-part taxon-name-part-type="species" reg="convergens">convergens</tp:taxon-name-part></tp:taxon-name></italic> Deharveng &amp; Gers, 1993 <bold>12</bold><italic><tp:taxon-name><tp:taxon-name-part taxon-name-part-type="genus" reg="Troglopedetes">T.</tp:taxon-name-part> <tp:taxon-name-part taxon-name-part-type="species" reg="paucisetosus">paucisetosus</tp:taxon-name-part></tp:taxon-name></italic> Deharveng &amp; Gers, 1993 <bold>13</bold><italic><tp:taxon-name><tp:taxon-name-part taxon-name-part-type="genus" reg="Troglopedetes">T.</tp:taxon-name-part> <tp:taxon-name-part taxon-name-part-type="species" reg="meridionalis">meridionalis</tp:taxon-name-part></tp:taxon-name></italic> sp. nov. <bold>14</bold><italic><tp:taxon-name><tp:taxon-name-part taxon-name-part-type="genus" reg="Troglopedetes">T.</tp:taxon-name-part> <tp:taxon-name-part taxon-name-part-type="species" reg="kae">kae</tp:taxon-name-part></tp:taxon-name></italic> sp. nov. and its habitus (small colour picture). Small dark dots indicate province capitals; scale 1:250,000.</p></caption><graphic xmlns:xlink="http://www.w3.org/1999/xlink" xlink:href="zookeys-987-001-g001.jpg" position="float" orientation="portrait" xlink:type="simple" id="oo_472391.jpg"><uri content-type="original_file" xlink:type="simple">https://binary.pensoft.net/fig/472391</uri></graphic></fig></tp:treatment-sec><ref-list><ref id="B16"><mixed-citation xmlns:xlink="http://www.w3.org/1999/xlink" xlink:type="simple"><person-group><name name-style="western"><surname>Deharveng</surname><given-names>L</given-names></name><name name-style="western"><surname>Gers</surname><given-names>C</given-names></name></person-group> (<year>1993</year>) <article-title>Ten new species of <italic><tp:taxon-name><tp:taxon-name-part taxon-name-part-type="genus">Troglopedetes</tp:taxon-name-part></tp:taxon-name></italic> Absolon, 1907 from caves of Thailand (<tp:taxon-name><tp:taxon-name-part taxon-name-part-type="order">Collembola</tp:taxon-name-part></tp:taxon-name>, <tp:taxon-name><tp:taxon-name-part taxon-name-part-type="family">Paronellidae</tp:taxon-name-part></tp:taxon-name>).</article-title><source>Bijdragen tot de Dierkunde</source><volume>63</volume>: <fpage>103</fpage>–<lpage>113</lpage>. <ext-link xlink:type="simple" ext-link-type="doi" xlink:href="10.1163/26660644-06302002">https://doi.org/10.1163/26660644-06302002</ext-link></mixed-citation></ref><ref id="B31"><mixed-citation xmlns:xlink="http://www.w3.org/1999/xlink" xlink:type="simple"><person-group><name name-style="western"><surname>Lukić</surname><given-names>M</given-names></name><name name-style="western"><surname>Porco</surname><given-names>D</given-names></name><name name-style="western"><surname>Bedos</surname><given-names>A</given-names></name><name name-style="western"><surname>Deharveng</surname><given-names>L</given-names></name></person-group> (<year>2015</year>) <article-title>The puzzling distribution of <tp:taxon-name><tp:taxon-name-part taxon-name-part-type="genus">Heteromurus</tp:taxon-name-part> (<tp:taxon-name-part taxon-name-part-type="subgenus">Verhoeffiella</tp:taxon-name-part>) <tp:taxon-name-part taxon-name-part-type="species">absoloni</tp:taxon-name-part></tp:taxon-name> Kseneman, 1938 (<tp:taxon-name><tp:taxon-name-part taxon-name-part-type="order">Collembola</tp:taxon-name-part></tp:taxon-name>: <tp:taxon-name><tp:taxon-name-part taxon-name-part-type="family">Entomobryidae</tp:taxon-name-part></tp:taxon-name>: <tp:taxon-name>Heteromurinae</tp:taxon-name>) resolved: detailed redescription of the nominal species and description of a new species from Catalonia (Spain).</article-title><source>Zootaxa</source><volume>4039</volume>(<issue>2</issue>): <fpage>249</fpage>–<lpage>275</lpage>. <ext-link xlink:type="simple" ext-link-type="doi" xlink:href="10.11646/zootaxa.4039.2.3">https://doi.org/10.11646/zootaxa.4039.2.3</ext-link></mixed-citation></ref></ref-list></tp:taxon-treatment>
